# Supplementary material for: The Effect of Soil on the Biochemical Plasticity of Berry Skin in Two Italian Grapevine (V. vinifera L.) Cultivars
Source: Front Plant Sci. 2020 Jun 26;11:822. doi: 10.3389/fpls.2020.00822 (PMC7333541; doi:10.3389/fpls.2020.00822)
Supplement: Supplementary file 1 [file Table_1.xlsx]

## Sheet: Supp Table 1
Supplementary Table S1: List of all soil physico-chemical parameters characterized in this study. Values represent average from 6 biological replicates ± SE. Letters indicate the soil ranking according to Tukey’s post-hoc test (P<0.05).
		L	F	VV	F "on site"	VV "on site"
	Skeleton (%)	0.1 c	21.8 b	40 a	40.3062	24.3996
Texture	Sand (%)	46 b	36 c	54 a	34	48
	Silt (%)	30 a	20 c	22 b	18	22
	Clay (%)	24 b	44 a	24 b	48	30
	Humidity (g/kg)	14.5 ± 0.6 c	37.9 ± 0.5 a	26.6 ± 1.9 b	92.3248	23.7967
	pH	7.9 ± 0.02 b	8.08 ± 0.03 a	7.77 ± 0.04 c	7.91	7.82
	EC (µS/cm)	114.2 ± 2.07 b	114.7 ± 1.28 b	149.7 ± 1.8 a	179	155
	C_tot (% s.s)	4.68 ± 0.05 a	2.2 ± 0.04 b	4.88 ± 0.09 a	6.01353	4.93033
	C_org (% s.s)	1.11 ± 0.03 b	0.89 ± 0.02 c	3.33 ± 0.09 a	1.74353	2.15469
	N_tot (% s.s)	0.18 ± 0.004 b	0.15 ± 0.003 c	0.42 ± 0.008 a	0.23837	0.309567
	C/N ratio	26.3 ± 0.5 a	15 ± 0.5 b	11.7 ± 0.3 c	25.2277	15.9265
Macroelements	Al (g/kg s.s.)	49.4 ± 0.8 b	66.8 ± 0.5 a	43.9 ± 0.5 c	47.4458	34.2121
	Ca (g/kg s.s.)	81.9 ± 1.4 a	52.0 ± 1.4 b	34.3 ± 2.2 c	169.377	55.3188
	Fe (g/kg s.s.)	27.3 ± 0.2 c	36.9 ± 0.4 a	30.6 ± 0.2 b	36.0405	22.1496
	K (g/kg s.s.)	15.3 ± 0.3 a	14.2 ± 0.1 b	5.7 ± 0.1 c	8.74062	7.74371
	Mg (g/kg s.s.)	37.33 ± 0.4 a	8.39 ± 0.09 c	22.36 ± 0.88 b	9.91294	35.7166
	Mn (g/kg s.s.)	0.66 ± 0.004 c	1.24 ± 0.032 b	1.42 ± 0.015 a	0.822807	0.661013
	Na (g/kg s.s.)	0.9 ± 0.03 a	0.84 ± 0.01 a	0.37 ± 0.01 b	0.47791	0.401247
	P (g/kg s.s.)	0.9 ± 0.01 b	1.01 ± 0.02 a	0.98 ± 0.01 a	1.17611	0.750272
	S (g/kg s.s.)	0.22 ± 0.005 b	0.16 ± 0.002 c	0.57 ± 0.006 a	0.307029	0.353503
	Ti (g/kg s.s.)	0.93 ± 0.01 b	2.19 ± 0.03 a	0.86 ± 0.02 c	2.04792	0.711048
Microelements	As (mg/kg s.s.)	16.6 ± 0.6 a	17.2 ± 0.3 a	13.2 ± 0.6 b	7.24422	8.21295
	B (mg/kg s.s.)	25.1 ± 0.1 a	20.2 ± 0.2 c	21.9 ± 0.1 b	24.7631	26.7959
	Ba (mg/kg s.s.)	286.2 ± 6.9 b	526 ± 5.6 a	179 ± 1.5 c	215.267	132.87
	Be (mg/kg s.s.)	1.72 ± 0.02 b	2.21 ± 0.02 a	1.48 ± 0.01 c	1.36607	1.08388
	Cd (mg/kg s.s.)	0.53 ± 0.008 b	0.49 ± 0.008 c	0.82 ± 0.004 a	0.387481	0.498353
	Co (mg/kg s.s.)	12.3 ± 0.1 b	23.5 ± 0.3 a	10.6 ± 0.1 c	24.1985	9.25349
	Cr (mg/kg s.s.)	45.8 ± 0.6 c	82.2 ± 0.8 a	53.6 ± 0.4 b	95.216	42.4709
	Cu (mg/kg s.s.)	60.7 ± 8.9	41.7 ± 0.5	62.4 ± 0.5	121.258	35.1724
	Li (mg/kg s.s.)	36.4 ± 0.3 b	43.6 ± 0.5 a	35.1 ± 0.3 b	31.8076	27.9235
	Mo (mg/kg s.s.)	0 ± 0 b	0.021 ± 0.021 b	1.646 ± 0.068 a	0	0.560488
	Ni (mg/kg s.s.)	28.1 ± 0.2 c	63.8 ± 0.6 a	29.9 ± 0.2 b	76.559	27.9114
	Pb (mg/kg s.s.)	27.1 ± 0.4 b	23.9 ± 0.2 c	41.3 ± 0.4 a	22.0545	22.7726
	Sn (mg/kg s.s.)	5.21 ± 0.44 a	4.18 ± 0.08 a	2.31 ± 0.53 b	3.20136	2.22845
	Sr (mg/kg s.s.)	79.7 ± 1.1 b	86.1 ± 1.3 a	54.7 ± 2 c	182.346	45.8488
	V (mg/kg s.s.)	63 ± 0.7 b	94.7 ± 1 a	93 ± 0.8 a	90.519	56.9259
	Zn (mg/kg s.s.)	103.7 ± 1.5 a	92.7 ± 0.9 b	95.7 ± 0.8 b	91.4914	68.162
Exchangeable cations	Ca_ex (mg/kg s.s.)	3782 ± 60 c	7933 ± 73 a	5296 ± 97 b	10341.3	4332.88
	K_ex (mg/kg s.s.)	147.9 ± 5.1 b	178 ± 4.8 a	86.1 ± 3.1 c	259.218	104.375
	Mg_ex (mg/kg s.s.)	308.5 ± 6.8 b	94 ± 1.3 c	727.3 ± 23.2 a	191.834	734.611
	Na_ex (mg/kg s.s.)	19.3 ± 1.8	19.3 ± 1.4	16.6 ± 0.8	16.0213	19.7596
	CEC_ex (mg/kg s.s.)	4258 ± 72 c	8224 ± 74 a	6126 ± 113 b	10808.4	5191.63
	Ca_mol (cmoli(+)/kg s.s.)	18.9 ± 0.3 c	39.6 ± 0.4 a	26.4 ± 0.5 b	51.6034	21.6212
	K_mol (cmoli(+)/kg s.s.)	0.38 ± 0.01 b	0.46 ± 0.01 a	0.22 ± 0.01 c	0.662962	0.266945
	Mg_mol (cmoli(+)/kg s.s.)	2.54 ± 0.06 b	0.77 ± 0.01 c	5.98 ± 0.19 a	1.57758	6.04121
	Na_mol (cmoli(+)/kg s.s.)	0.084 ± 0.008	0.084 ± 0.006	0.072 ± 0.004	0.0696879	0.0859488
	CEC_mol (cmoli(+)/kg s.s.)	21.9 ± 0.4 c	40.9 ± 0.4 a	32.7 ± 0.6 b	53.9136	28.0153
	P_Ols (mg/kg s.s.)	34.2 ± 0.8 a	31.6 ± 2.2 a	20.3 ± 1.4 b	23.8538	17.2766
