# Supplementary material for: The Effect of Soil on the Biochemical Plasticity of Berry Skin in Two Italian Grapevine (V. vinifera L.) Cultivars
Source: Front Plant Sci. 2020 Jun 26;11:822. doi: 10.3389/fpls.2020.00822 (PMC7333541; doi:10.3389/fpls.2020.00822)
Supplement: Supplementary file 2 [file Table_2.xlsx]

## Sheet: Sheet 1
Supplementary table S2. List of all metabolites detected by UPLC analyses indicating their retention time (rt) and mass-to-charge ratio (m/z) used for detection.
	compound	rt (min)	m/z (+)	m/z (-)
Amino acids	Phenylalanine	1.15	120.075	-
	Tryptophan	1.64	188.071	-
Anthocyanins	Delph-3-glu	1.6	465.09	-
	Mal-3-glu	2.3	493.13	-
	Pet-3-glu	1.98	479.11	-
	Cyan-3-glu	1.92	449.1	-
	Peo-3-glu	2.22	463.12	-
	Delph-3-acet	2.46	507.11	-
	Mal-3-acet	3.1	535.14	-
	Pet-3-acet	2.74	521.12	-
	Cyan-3-acet	2.75	491.11	-
	Peo-3-acet	3.13	505.13	-
	Delph-3-coum	3.24	611.14	-
	Mal-3-coum	3.81	639.17	-
	Pet-3-coum	3.53	625.15	-
	Cyan-3-coum	3.57	595.14	-
	Peo-3-coum	3.83	609.16	-
	Vitisin_A	2.66	561.12	-
	Delph-3-ferur	4.3	641.15	-
Flavanols (flavan-3-ols)	Proc-B1	1.72	-	577.13
	Proc_1.77	1.77	-	577.13
	Proc-B2	2.15	-	577.13
	Proc_2.58	2.59	-	577.13
	Catechin	1.97	-	289.07
	Epicatechin	2.38	-	289.07
	Gallocatechin	1.69	-	305.06
	Epigallocatechin	1.29	-	305.06
Flavanones	Narin-chalc-glu	3.6	-	433.11
Flavanonol	Astilbin	3.32	-	449.1
Flavonols	Quercetin	4.55	-	301.04
	Quer-3-glu	3.21	-	463.088
	Quer-3-glr	3.19	-	477.07
	Rutin	3.04	-	609.14
	Myricetin	2.72	319.046	-
	Myr-3-glu	3.15	-	463.087
	Myr-3-glr	2.74	-	493.064
	Kaem-3-glu	3.56	-	447.08
	Kaemp-glr	3.56	-	461.07
Hydroxycinnamic acids	p-coumarate	2.06	-	163.03
	Coutarate	1.99	-	295.045
	Coumarate-hex	2.06	-	325.09
	Hydro-benz-Hex	1.41	-	299.076
	Ferulate	2.24	-	193.048
	Caff-tart	1.58	-	311.043
Stilbenes	trans-Piceid	3.11	-	389.128
	cis-Piceid	3.9	-	389.12
	trans-Resv	4.16	-	227.07
	cis-Resv	4.93	-	227.07
	delta-Viniferin	5.31	-	453.134
	Piceatannol	1.42	245.082	-
	Tartarate	0.51	-	149
	Citrate	0.67	-	191.02
Internal strandards	Corticosterone	5.92	347.222	-
	Ampicillin	2.26	-	348.108
