# Supplementary material for: The Effect of Soil on the Biochemical Plasticity of Berry Skin in Two Italian Grapevine (V. vinifera L.) Cultivars
Source: Front Plant Sci. 2020 Jun 26;11:822. doi: 10.3389/fpls.2020.00822 (PMC7333541; doi:10.3389/fpls.2020.00822)
Supplement: Supplementary file 3 [file Table_3.xlsx]

## Sheet: ANOVA CV+R
Supplementary Table S3: Multifactorial ANOVA. The first section (Glera & Corvina; green) considers as factors "soil", "cultivar", and "phenological stage" (time). In the second and third sections (orange and purple), the analysis was repeated separating the two cultivars (Glera - Corvina)
Columns report the factors and their interactions. Asteriks indicate the statistical significance (P>0,1 "ns"; 0.1>P>0.05 "."; 0.05>P>0,01 "*"; 0.01>P>0.001 "**"; P<0.001 "***")
Mean separation, according to Tukey's test, is reported where ANOVA detected statistical significance for the soil factor
			Glera & Corvina																	Glera									Corvina
			soil		cultivar		time		soil*cultivar		soil*time		cultivar*time		soil*cultivar*time		Tukey's Test			soil		time		soil*time		Tukey's Test			soil		time		soil*time		Tukey's Test
			sign	p-value	sign	p-value	sign	p-value	sign	p-value	sign	p-value	sign	p-value	sign	p-value	F	VV	L	sign	p-value	sign	p-value	sign	p-value	F	VV	L	sign	p-value	sign	p-value	sign	p-value	F	VV	L
Complete véraison + ripening	Amino acids	Phenylalanine	ns	0.1485	***	2.2e-16	***	1.539e-09	ns	0.2725	*	0.02411	ns	0.23949	ns	0.59983				ns	0.384317	**	0.001552	ns	0.572433				.	0.0704791	***	2.078e-10	***	0.0006462
		Tryptophan	ns	0.35679	***	2e-16	.	0.09752	ns	0.17825	ns	0.23702	ns	0.59013	ns	0.15442				ns	0.5706	ns	0.1396	ns	0.7942				.	0.07756	ns	0.31561	*	0.02343
	Anthocyanins	Delph-3-glu	ns	0.62992	***	1.317e-09	ns	0.11029	ns	0.26042	ns	0.16871	*	0.0148	.	0.08488				ns	0.398	ns	0.6158	ns	0.1153				ns	0.6603	***	1.991e-05	ns	0.8969
		Mal-3-glu	ns	na	ns	na	ns	na	ns	na	ns	na	ns	na	ns	na				ns	na	ns	na	ns	na				ns	0.8359	***	4.945e-05	ns	0.6594
		Pet-3-glu	ns	na	ns	na	ns	na	ns	na	ns	na	ns	na	ns	na				ns	na	ns	na	ns	na				ns	0.5792	***	3.181e-05	ns	0.7292
		Cyan-3-glu	ns	na	ns	na	ns	na	ns	na	ns	na	ns	na	ns	na				ns	na	ns	na	ns	na				ns	0.95954	*	0.02266	ns	0.8312
		Peo-3-glu	ns	na	ns	na	ns	na	ns	na	ns	na	ns	na	ns	na				ns	na	ns	na	ns	na				.	0.0961839	***	0.0009306	ns	0.320041
		Delph-3-acet	ns	na	ns	na	ns	na	ns	na	ns	na	ns	na	ns	na				ns	na	ns	na	ns	na				ns	0.39552	*	0.01106	.	0.07772
		Mal-3-acet	ns	na	ns	na	ns	na	ns	na	ns	na	ns	na	ns	na				ns	na	ns	na	ns	na				ns	0.508071	**	0.002397	ns	0.44894
		Pet-3-acet	ns	na	ns	na	ns	na	ns	na	ns	na	ns	na	ns	na				ns	na	ns	na	ns	na				ns	0.906036	**	0.002984	ns	0.417538
		Cyan-3-acet	ns	na	ns	na	ns	na	ns	na	ns	na	ns	na	ns	na				ns	na	ns	na	ns	na				ns	0.7822	ns	0.1632	ns	0.2296
		Peo-3-acet	ns	na	ns	na	ns	na	ns	na	ns	na	ns	na	ns	na				ns	na	ns	na	ns	na				.	0.088645	**	0.008903	ns	0.965817
		Delph-3-coum	*	0.01211	ns	0.67577	.	0.07714	.	0.05439	ns	0.76254	*	0.01097	ns	0.85593	a	b	ab	*	0.03493	*	0.03275	ns	0.94448	a	b	ab	ns	0.1237	ns	0.155	ns	0.2047
		Mal-3-coum	ns	na	ns	na	ns	na	ns	na	ns	na	ns	na	ns	na				ns	na	ns	na	ns	na				ns	0.2949	ns	0.205	.	0.0654
		Pet-3-coum	ns	na	ns	na	ns	na	ns	na	ns	na	ns	na	ns	na				ns	na	ns	na	ns	na				ns	0.486	ns	0.6679	ns	0.1934
		Cyan-3-coum	ns	na	ns	na	ns	na	ns	na	ns	na	ns	na	ns	na				ns	na	ns	na	ns	na				ns	0.6744	ns	0.2256	ns	0.2292
		Peo-3-coum	ns	na	ns	na	ns	na	ns	na	ns	na	ns	na	ns	na				ns	na	ns	na	ns	na				ns	0.2018	*	0.02462	ns	0.27068
		Vitisin_A	ns	na	ns	na	ns	na	ns	na	ns	na	ns	na	ns	na				ns	na	ns	na	ns	na				ns	0.7363	ns	0.627	ns	0.9876
		Delph-3-ferur	ns	na	ns	na	ns	na	ns	na	ns	na	ns	na	ns	na				ns	na	ns	na	ns	na				ns	0.412476	**	0.009675	.	0.094032
	Flavanols (flavan-3-ols)	Proc-B1	ns	0.249954	*	0.0474091	***	2.953e-05	ns	0.507328	ns	0.304222	***	0.0001941	*	0.0149067				ns	0.8384	ns	0.6786	ns	0.204				ns	0.1466	***	1.419e-05	*	0.03562
		Proc_1.77	ns	0.72612	***	0.0005382	***	4.959e-09	ns	0.387163	ns	0.423107	***	2.154e-05	.	0.0978167				ns	0.77856	*	0.02456	ns	0.16552				ns	0.423	***	3.044e-07	ns	0.3408
		Proc-B2	ns	0.85002	***	2.508e-08	***	9.143e-05	ns	0.42538	ns	0.81205	*	0.04071	ns	0.9141				ns	0.35884	.	0.06139	ns	0.86233				ns	0.869014	***	0.0005327	ns	0.897207
		Proc_2.58	ns	0.996336	ns	0.989113	***	3.66e-07	ns	0.576857	ns	0.778298	**	0.003497	ns	0.187153				ns	0.77722	*	0.01918	ns	0.20297				ns	0.6814	***	3.741e-06	ns	0.6414
		Catechin	ns	0.732633	ns	0.149653	***	0.0004735	ns	0.63118	ns	0.714572	***	0.0006343	ns	0.655105				ns	0.9984	ns	0.9833	ns	0.7069				ns	0.551101	***	0.0002744	ns	0.684769
		Epicatechin	ns	0.8556	***	3.669e-09	***	2.17e-08	ns	0.2646	ns	0.1713	***	8.891e-05	ns	0.8499				ns	0.759	.	0.05158	ns	0.38719				ns	0.2626	***	1.723e-07	ns	0.4152
		Gallocatechin	*	0.010178	***	5.174e-06	***	7.315e-10	ns	0.983194	*	0.012452	**	0.001427	.	0.080675	a	b	ab	.	0.0990133	***	0.0008688	ns	0.166506				ns	0.10159	***	6.663e-07	*	0.01582
		Epigallocatechin	ns	0.5317	***	2.2e-16	***	1.359e-05	ns	0.3512	ns	0.831	***	5.44e-05	ns	0.2147				ns	0.4412	ns	0.858	ns	0.6441				ns	0.4446	***	5.784e-06	ns	0.2601
	Flavanones	Narin-chalc-glu	ns	0.3255	***	6.22e-05	ns	0.7747	ns	0.4386	ns	0.4414	ns	0.1466	ns	0.4316				ns	0.2625	ns	0.1965	ns	0.732				ns	0.6027	ns	0.425	ns	0.3444
	Flavanonol	Astilbin	ns	0.264899	ns	0.385539	ns	0.19409	ns	0.668256	ns	0.813636	**	0.008778	ns	0.923061				ns	0.2308	ns	0.3192	ns	0.8478				ns	0.75562	*	0.01063	ns	0.88275
	Flavonols	Quercetin	ns	0.217682	ns	0.109622	***	0.0004043	ns	0.5646	ns	0.25334	**	0.0053169	ns	0.179734				ns	0.3169	ns	0.5444	ns	0.1856				ns	0.549088	***	0.0001916	ns	0.463468
		Quer-3-glu	ns	0.62296	.	0.06787	.	0.05345	ns	0.57436	ns	0.79769	ns	0.11008	ns	0.99942				ns	0.4168	ns	0.8064	ns	0.8939				ns	0.98693	*	0.01747	ns	0.89167
		Quer-3-glr	ns	0.157898	*	0.0145894	***	0.0008065	ns	0.666837	ns	0.739207	ns	0.398835	ns	0.960834				ns	0.19629	.	0.07106	ns	0.7821				ns	0.675571	**	0.006728	ns	0.946876
		Rutin	**	0.0065545	***	4.274e-10	***	0.0001138	ns	0.342002	ns	0.998526	.	0.0865142	ns	0.569747	a	b	ab	**	0.009758	*	0.041144	ns	0.67752	a	b	ab	ns	0.228903	**	0.001595	ns	0.806133
		Myricetin	**	0.005403	***	2.2e-16	*	0.035606	*	0.035353	ns	0.420044	ns	0.457399	ns	0.368914	a	b	ab	**	0.002016	*	0.027392	ns	0.15149	a	b	ab	ns	0.8011	ns	0.3154	ns	0.9736
		Myr-3-glu	ns	0.32313	ns	0.27948	.	0.06387	ns	0.74991	ns	0.40556	.	0.08689	ns	0.74131				ns	0.2855	ns	0.9102	ns	0.3496				ns	0.8538	*	0.02518	ns	0.85835
		Myr-3-glr	*	0.02374	***	2.722e-07	***	1.367e-05	**	0.0088	ns	0.71632	.	0.05337	ns	0.70021	a	b	ab	**	0.007045	*	0.030484	ns	0.941752	a	b	b	ns	0.110822	***	0.0002228	ns	0.553879
		Kaem-3-glu	ns	0.146015	**	0.004833	ns	0.374816	ns	0.797393	ns	0.482651	ns	0.370979	ns	0.585167				ns	0.3854	ns	0.7313	ns	0.5344				ns	0.5317	ns	0.2542	ns	0.5932
		Kaemp-glr	ns	0.392345	**	0.006464	**	0.002614	ns	0.567092	ns	0.608682	ns	0.297697	ns	0.83813				ns	0.2398	ns	0.1207	ns	0.9028				ns	0.99885	**	0.004947	ns	0.527304
	Hydroxycinnamic acids	p-coumarate	ns	0.436046	**	0.003488	***	0.000506	*	0.0476988	ns	0.781972	***	0.0001515	ns	0.568029				ns	0.7295	ns	0.8019	ns	0.6577				**	0.001747	***	2.043e-07	ns	0.563623	a	a	b
		Coutarate	ns	0.964817	ns	0.164448	**	0.001933	ns	0.266412	ns	0.502482	*	0.012393	ns	0.582711				ns	0.7327	ns	0.6687	ns	0.4746				.	0.0612	***	8.31e-06	ns	0.6241
		Coumarate-hex	ns	0.45386	***	0.0005926	***	3.466e-08	ns	0.964819	ns	0.669777	***	5.754e-06	ns	0.579196				ns	0.6791	ns	0.2333	ns	0.5523				ns	0.616	***	1.119e-08	ns	0.9355
		Hydro-benz-Hex	**	0.00295	***	1.163e-07	**	0.001979	ns	0.383046	ns	0.958733	ns	0.291588	ns	0.211594	a	b	b	*	0.01713	ns	0.14029	ns	0.455	a	ab	b	ns	0.149836	**	0.009685	ns	0.758846
		Ferulate	ns	0.3024	***	1.081e-09	***	2.438e-08	ns	0.1051	ns	0.6207	***	4.92e-05	ns	0.1509				.	0.07495	*	0.03931	ns	0.72831				ns	0.160726	**	0.004506	ns	0.446965
		Caff-tart	ns	0.428378	***	0.0004485	***	1.114e-05	*	0.0453154	ns	0.293863	***	0.0003878	*	0.0101703				ns	0.4895	ns	0.3425	ns	0.3307				ns	0.2802	***	1.528e-05	.	0.0635
	Stilbenes	Piceatanol	**	0.008825	***	1.782e-10	ns	0.593067	.	0.073718	ns	0.151785	**	0.004078	ns	0.151412	ab	b	a	ns	0.3002	ns	0.1145	ns	0.7139				**	0.004324	*	0.012518	*	0.033386	b	b	a
		trans-Piceid	.	0.06696	ns	0.20585	***	6.218e-08	*	0.01025	ns	0.65	ns	0.77842	ns	0.71305				*	0.0141373	***	0.0002897	ns	0.994916	ab	a	b	ns	0.1687	***	7.379e-05	ns	0.4535
		cis-Piceid	*	0.04803	***	7.238e-05	***	1.597e-06	.	0.06764	ns	0.77156	ns	0.21078	ns	0.71018	ab	a	b	*	0.0185968	***	0.0001157	ns	0.800311	ab	a	b	ns	0.340835	**	0.005102	ns	0.697835
		trans-Resv	ns	0.275077	**	0.00504	**	0.005359	ns	0.467948	ns	0.761162	ns	0.297596	ns	0.929584				ns	0.78066	*	0.02806	ns	0.94697				.	0.09791	ns	0.10173	ns	0.65861
		cis-Resv	ns	0.162534	**	0.008649	ns	0.238761	ns	0.960989	ns	0.824928	ns	0.32599	ns	0.651503				ns	0.2748	ns	0.1087	ns	0.759				ns	0.4765	ns	0.9613	ns	0.8403
		delta-Viniferin	ns	0.53478	***	0.0008007	*	0.0184718	.	0.086585	ns	0.969796	**	0.0070301	.	0.0804088				ns	0.1969	ns	0.9705	ns	0.4668				ns	0.303727	***	0.0003483	ns	0.125694
		Tartarate	.	0.05874	***	3.492e-07	*	0.03763	ns	0.60361	ns	0.93749	ns	0.25101	ns	0.96612				ns	0.37572	.	0.08539	ns	0.90633				*	0.02779	ns	0.21877	ns	0.9879	a	b	ab
		Citrate	ns	0.935494	**	0.002289	**	0.002521	ns	0.773559	ns	0.265171	ns	0.195371	ns	0.506318				ns	0.88536	.	0.05053	ns	0.74448				ns	0.84192	*	0.02063	ns	0.3176
