# Supplementary material for: The Effect of Soil on the Biochemical Plasticity of Berry Skin in Two Italian Grapevine (V. vinifera L.) Cultivars
Source: Front Plant Sci. 2020 Jun 26;11:822. doi: 10.3389/fpls.2020.00822 (PMC7333541; doi:10.3389/fpls.2020.00822)
Supplement: Supplementary file 4 [file Table_4.xlsx]

## Sheet: Foglio1
Supplementary Table S4: Multifactorial ANOVA at complete varaison (CV) stage. The first section (Glera & Corvina; green) considers as factors "soil" and "cultivar". In the second and third sections (orange and purple), the analysis was repeated separating the two cultivars (Glera - Corvina)
Columns report the factors and their interactions. Asteriks indicate the statistical significance (P>0,1 "ns"; 0.1>P>0.05 "."; 0.05>P>0,01 "*"; 0.01>P>0.001 "**"; P<0.001 "***")
Mean separation, according to Tukey's test, is reported where ANOVA detected statistical significance for the soil factor
			Glera & Corvina									Glera					Corvina
			soil		cultivar		soil*cultivar		Tukey's Test			sign	p-value	Tukey's Test			sign	p-value	Tukey's Test
			sign	p-value	sign	p-value	sign	p-value	F	VV	L			F	VV	L			F	VV	L
complete vérison	Amino acids	Phenylalanine	**	0.007882	***	1.452e-09	*	0.04068	a	a	b	*	0.04137	ab	a	b	**	0.004907	a	b	b
		Tryptophan	ns	0.88	***	1.451e-09	ns	0.6455				ns	0.7791				ns	0.3172
	Anthocyanin	Delph-3-glu	ns	0.6304	***	1.908e-09	ns	0.6722				ns	0.3866				ns	0.9518
		Mal-3-glu	ns	na	ns	na	ns	na				ns	na				ns	0.9693
		Pet-3-glu	ns	na	ns	na	ns	na				ns	na				ns	0.9516
		Cyan-3-glu	ns	na	ns	na	ns	na				ns	na				ns	0.9139
		Peo-3-glu	ns	na	ns	na	ns	na				ns	na				ns	0.5707
		Delph-3-acet	ns	na	ns	na	ns	na				ns	na				ns	0.1872
		Mal-3-acet	ns	na	ns	na	ns	na				ns	na				ns	0.9425
		Pet-3-acet	ns	na	ns	na	ns	na				ns	na				ns	0.5514
		Cyan-3-acet	ns	na	ns	na	ns	na				ns	na				ns	0.4653
		Peo-3-acet	ns	na	ns	na	ns	na				ns	na				ns	0.4481
		Delph-3-coum	ns	0.21417	.	0.06649	ns	0.41244				ns	0.3391				.	0.06789
		Mal-3-coum	ns	na	ns	na	ns	na				ns	na				ns	0.32
		Pet-3-coum	ns	na	ns	na	ns	na				ns	na				ns	0.2655
		Cyan-3-coum	ns	0.1098	***	2.132e-12	ns	0.3689				ns	0.4413				ns	0.1885
		Peo-3-coum	ns	na	ns	na	ns	na				ns	na				ns	0.6298
		Vitisin_A	ns	na	ns	na	ns	na				ns	na				ns	0.89
		Delph-3-ferur	ns	na	ns	na	ns	na				ns	na				.	0.06794
	Flavanols	Proc-B1	ns	0.423705	***	0.0001139	ns	0.351923				ns	0.1427				ns	0.6946
		Proc_1.77	ns	0.6041	ns	0.3074	ns	0.6358				ns	0.3502				ns	0.822
		Proc-B2	ns	0.8622	***	7.051e-05	ns	0.6124				ns	0.5731				ns	0.8297
		Proc_2.58	ns	0.93296	.	0.08078	ns	0.29072				ns	0.3085				ns	0.7346
		Catechin	ns	0.6313	ns	0.1612	ns	0.7714				ns	0.7969				ns	0.6834
		Epicatechin	ns	0.5517	***	2.325e-07	ns	0.3058				ns	0.3681				ns	0.4931
		Gallocatechin	*	0.02033	***	5.547e-05	ns	0.31057	a	b	a	*	0.04985	a	b	ab	ns	0.1728
		Epigallocatechin	ns	0.3668	***	5.081e-06	ns	0.3288				ns	0.3681				ns	0.3761
	Flavanones	Narin-chalc-glu	ns	0.654442	***	0.0008243	ns	0.961876				ns	0.7511				ns	0.83
	Flavanonol	Astilbin	ns	0.39955	*	0.02084	ns	0.76668				ns	0.2808				ns	0.9154
	Flavonols	Quercetin	ns	0.421965	**	0.002017	ns	0.462413				ns	0.37				ns	0.5285
		Quer-3-glu	ns	0.8347	ns	0.8614	ns	0.7572				ns	0.5882				ns	0.9728
		Quer-3-glr	ns	0.6299	ns	0.2069	ns	0.8598				ns	0.6987				ns	0.9032
		Rutin	ns	0.146071	***	0.0002847	ns	0.682603				ns	0.2851				ns	0.3562
		Myricetin	*	0.03797	***	5.451e-13	.	0.07769	a	b	ab	*	0.01274	a	b	a	ns	0.9714
		Myr-3-glu	ns	0.8097	.	0.06748	ns	0.99227				ns	0.9438				ns	0.9152
		Myr-3-glr	ns	0.105924	***	0.000106	.	0.095571				.	0.08154				ns	0.2228
		Kaem-3-glu	ns	0.4173	*	0.01936	ns	0.78552				ns	0.9737				ns	0.5027
		Kaemp-glr	ns	0.62184	*	0.03344	ns	0.83956				ns	0.6587				ns	0.7879
	Hydroxycinnamic acids	p-coumarate	ns	0.2551	ns	0.3127	ns	0.3191				ns	0.9431				*	0.03062	a	ab	b
		Coutarate	ns	0.6322	ns	0.4006	ns	0.784				ns	0.809				ns	0.5563
		Coumarate-hex	ns	0.4431	***	2.14e-05	ns	0.6878				ns	0.4694				ns	0.9163
		Hydro-benz-Hex	*	0.04384	***	5.091e-05	ns	0.11169	a	ab	b	.	0.05381				ns	0.7957
		Ferulate	ns	0.2894	***	3.976e-06	ns	0.2333				ns	0.2635				ns	0.2793
		Caff-tart	ns	0.7052	ns	0.9244	ns	0.3324				ns	0.4035				ns	0.7431
	Stilbenes	Piceatanol	*	0.01499	***	3.574e-05	ns	0.9176	ab	b	a	ns	0.3743				**	0.002183	a	b	a
		trans-Piceid	ns	0.2543	ns	0.3319	ns	0.2929				.	0.09452				ns	0.8559
		cis-Piceid	.	0.07774	*	0.02401	ns	0.33725				.	0.07028				ns	0.7002
		trans-Resv	ns	0.47557	.	0.09488	ns	0.62862				ns	0.9645				ns	0.3632
		cis-Resv	ns	0.1923	ns	0.19	ns	0.8779				ns	0.4733				ns	0.4378
		delta-Viniferin	ns	0.81118	ns	0.29455	*	0.01651				.	0.08314				ns	0.1336
		Tartarate	ns	0.112234	***	0.0003776	ns	0.681126				ns	0.2901				ns	0.2956
		Citrate	ns	0.56174	*	0.01079	ns	0.63274				ns	0.971				ns	0.5676
