# Supplementary material for: The Effect of Soil on the Biochemical Plasticity of Berry Skin in Two Italian Grapevine (V. vinifera L.) Cultivars
Source: Front Plant Sci. 2020 Jun 26;11:822. doi: 10.3389/fpls.2020.00822 (PMC7333541; doi:10.3389/fpls.2020.00822)
Supplement: Supplementary file 5 [file Table_5.xlsx]

## Sheet: Foglio1
Supplementary Table S5: Multifactorial ANOVA at ripening (R) stage. The first section (Glera & Corvina; green) considers as factors "soil" and "cultivar". In the second and third sections (orange and purple), the analysis was repeated, separating the two cultivars (Glera - Corvina)
Columns report the factors and their interactions. Asteriks indicate the statistical significance (P>0,1 "ns"; 0.1>P>0.05 "."; 0.05>P>0,01 "*"; 0.01>P>0.001 "**"; P<0.001 "***")
Mean separation, according to Tukey's test, is reported where ANOVA detected statistical significance for the soil factor
			Glera & Corvina									Glera					Corvina
			soil		cultivar		soil*cultivar		Tukey's Test			sign	p-value	Tukey's Test			sign	p-value	Tukey's Test
			sign	p-value	sign	p-value	sign	p-value	F	VV	L			F	VV	L			F	VV	L
ripening	Amino acids	Phenylalanine	ns	0.965	***	1.289e-06	ns	0.8598				ns	0.9595				.	0.07507
		Tryptophan	ns	0.6178	***	2.451e-08	ns	0.581				ns	0.6415				*	0.01144	b	ab	a
	Anthocyanin	Delph-3-glu	ns	0.29698	***	0.0006859	.	0.0932049				ns	0.1683				ns	0.5558
		Mal-3-glu	ns	na	ns	na	ns	na				ns	na				ns	0.3317
		Pet-3-glu	ns	na	ns	na	ns	na				ns	na				ns	0.2444
		Cyan-3-glu	ns	na	ns	na	ns	na				ns	na				ns	0.884
		Peo-3-glu	ns	na	ns	na	ns	na				ns	na				*	0.0479	ab	a	b
		Delph-3-acet	ns	na	ns	na	ns	na				ns	na				ns	0.2774
		Mal-3-acet	ns	na	ns	na	ns	na				ns	na				ns	0.1956
		Pet-3-acet	ns	na	ns	na	ns	na				ns	na				ns	0.7431
		Cyan-3-acet	ns	na	ns	na	ns	na				ns	na				ns	0.3916
		Peo-3-acet	ns	na	ns	na	ns	na				ns	na				.	0.09021
		Delph-3-coum	ns	0.11114	ns	0.29837	.	0.06811				.	0.08663				ns	0.8067
		Mal-3-coum	ns	na	ns	na	ns	na				ns	na				.	0.07065
		Pet-3-coum	ns	na	ns	na	ns	na				ns	na				ns	0.4079
		Cyan-3-coum	ns	0.6606	***	1.198e-07	ns	0.576				ns	0.15				ns	0.6297
		Peo-3-coum	ns	na	ns	na	ns	na				ns	na				.	0.05224
		Vitisin_A	ns	na	ns	na	ns	na				ns	na				ns	0.8008
		Delph-3-ferur	ns	na	ns	na	ns	na				ns	na				ns	0.7728
	Flavanols	Proc-B1	ns	0.3927	ns	0.2475	ns	0.1171				ns	0.7504				*	0.04751	a	a	b
		Proc_1.77	ns	0.5583	***	4.874e-05	ns	0.1037				ns	0.4466				ns	0.1656
		Proc-B2	ns	0.7474	***	6.505e-05	ns	0.6671				ns	0.5429				ns	0.9779
		Proc_2.58	ns	0.76363	*	0.01014	ns	0.51526				ns	0.5966				ns	0.7704
		Catechin	ns	0.972251	***	0.0005251	ns	0.464305				ns	0.8628				ns	0.3014
		Epicatechin	ns	0.28669	*	0.01227	ns	0.68743				ns	0.872				ns	0.2118
		Gallocatechin	*	0.01581	.	0.09188	ns	0.18841	a	ab	b	ns	0.6182				*	0.01597	a	ab	b
		Epigallocatechin	ns	0.1169	***	2.658e-10	ns	0.1862				ns	0.8706				ns	0.1647
	Flavanones	Narin-chalc-glu	ns	0.3085	*	0.0158	ns	0.1243				ns	0.2795				ns	0.1254
	Flavanonol	Astilbin	ns	0.518	ns	0.1841	ns	0.8616				ns	0.6753				ns	0.6701
	Flavonols	Quercetin	ns	0.1936	ns	0.3968	ns	0.2755				ns	0.231				ns	0.4904
		Quer-3-glu	ns	0.60239	*	0.02641	ns	0.75811				ns	0.6295				ns	0.8634
		Quer-3-glr	ns	0.12631	*	0.01279	ns	0.64666				.	0.09267				ns	0.7433
		Rutin	*	0.02809	***	2.422e-07	ns	0.20959	a	b	ab	*	0.01149	a	b	ab	ns	0.6077
		Myricetin	ns	0.1098	***	1.829e-14	ns	0.3305				ns	0.1429				ns	0.614
		Myr-3-glu	ns	0.1903	ns	0.6528	ns	0.5701				ns	0.202				ns	0.7937
		Myr-3-glr	ns	0.406257	**	0.001194	.	0.067874				*	0.03942	a	b	b	ns	0.4327
		Kaem-3-glu	ns	0.1763	ns	0.1266	ns	0.5831				ns	0.2049				ns	0.7588
		Kaemp-glr	ns	0.39591	*	0.04453	ns	0.3183				ns	0.3269				ns	0.6748
	Hydroxycinnamic acids	p-coumarate	ns	0.885401	**	0.002284	ns	0.231439				ns	0.5626				*	0.02805	a	ab	b
		Coutarate	ns	0.746184	**	0.004995	ns	0.138243				ns	0.4792				.	0.09321
		Coumarate-hex	ns	0.8084	ns	0.2722	ns	0.7809				ns	0.8778				ns	0.5732
		Hydro-benz-Hex	.	0.0649853	***	0.0008662	ns	0.89645				ns	0.3281				ns	0.1855
		Ferulate	ns	0.81407	**	0.00167	.	0.07587				ns	0.2201				ns	0.337
		Caff-tart	ns	0.71207	***	0.0002005	*	0.0289378				ns	0.4616				*	0.02496	a	ab	b
	Stilbenes	Piceatanol	ns	0.4298	***	8.873e-06	ns	0.1947				ns	0.7327				*	0.04182	b	ab	a
		trans-Piceid	ns	0.12289	ns	0.25971	*	0.03012				ns	0.1234				*	0.02129	a	b	ab
		cis-Piceid	.	0.079344	**	0.001602	ns	0.106535				ns	0.1022				ns	0.336
		trans-Resv	ns	0.45878	*	0.02786	ns	0.67628				ns	0.8542				ns	0.2152
		cis-Resv	ns	0.66822	*	0.02344	ns	0.72949				ns	0.5324				ns	0.8467
		delta-Viniferin	ns	0.829289	**	0.001026	ns	0.812996				ns	0.8955				ns	0.4953
		Tartarate	ns	0.367312	***	0.0002917	ns	0.813639				ns	0.8308				*	0.03599	a	b	ab
		Citrate	ns	0.5036	ns	0.1296	ns	0.7338				ns	0.7307				ns	0.4459
