# Supplementary material for: The Effect of Soil on the Biochemical Plasticity of Berry Skin in Two Italian Grapevine (V. vinifera L.) Cultivars
Source: Front Plant Sci. 2020 Jun 26;11:822. doi: 10.3389/fpls.2020.00822 (PMC7333541; doi:10.3389/fpls.2020.00822)
Supplement: Supplementary file 6 [file Table_6.xlsx]

## Sheet: Glera
Supplementary table S6. Pearson Correlation matrix between metabolites and soil physico-chemical parameters considering the two varieties separately (Sheet 1 and 2) and together (Sheet 3). Values in bold represent high statistical significance (P<0.05).
				Texture										Macroelements										Microelements																Exchangeable cations
			Skeleton	Sand	Silt	Clay	Humidity	pH	EC	total C	organic C	total N	C/N ratio	Al	Ca	Fe	K	Mg	Mn	Na	P	S	Ti	As	B	Ba	Be	Cd	Co	Cr	Cu	Li	Mo	Ni	Pb	Sn	Sr	V	Zn	Ca_ex	K_ex	Mg_ex	Na_ex	CSC_ex	Ca_mol	K_mol	Mg_mol	Na_mol	CSC_mol
Glera vs Soil features	Amino acids	Phenylalanine	0.0409403	-0.102116	-0.111716	0.13095	0.0958005	-0.102314	-0.112868	-0.129583	0.00444528	0.00776008	-0.0821464	0.0854796	-0.117953	0.0602498	-0.00783165	-0.181976	0.0515584	0.0146901	0.120488	-0.0306717	0.0899863	-0.378015	-0.240554	0.0883363	0.0466432	-0.0872328	0.0901735	0.105212	-0.113654	0.0456875	-0.103098	0.106899	-0.055203	0.414881	-0.0579934	0.0498264	-0.373238	0.106847	-0.0350593	-0.00945919	-0.313924	0.109443	0.106856	-0.035626	-0.00939566	-0.308316	0.111852
		Tryptophan	0.302569	0.317146	-0.106355	-0.198961	0.044182	-0.432815	0.376499	0.277251	0.432424	0.429627	-0.255613	-0.299379	-0.251365	-0.11103	-0.43413	-0.0371764	0.206959	-0.455712	0.120076	0.406	-0.231171	-0.238106	-0.114091	-0.331591	-0.364769	0.303634	-0.257526	-0.16676	-0.412524	-0.262562	0.326356	-0.19972	0.322146	0.0707123	-0.347044	0.0853552	-0.534423	-0.0542296	-0.32581	0.404596	-0.545681	0.0017248	-0.0542212	-0.327083	0.404664	-0.543555	0.0498477
	Anthocyanin	Delph.3.glu	-0.0357526	-0.577279	-0.349684	0.611115	0.398238	0.55487	-0.383485	-0.598322	-0.397689	-0.431062	-0.0714651	0.537499	0.0264845	0.430169	0.271607	-0.476996	0.0794952	0.261578	0.281955	-0.423248	0.587712	0.243323	-0.551835	0.561885	0.520288	-0.420996	0.572756	0.540536	-0.34868	0.468019	-0.359085	0.572386	-0.426037	0.11633	0.468748	0.212286	-0.507683	0.491918	0.363088	-0.5074	-0.336414	0.440633	0.491927	0.361448	-0.507325	-0.335289	0.393118
		Delph.3.coum	-0.121889	-0.721043	-0.355293	0.725968	0.481276	0.681942	-0.529111	-0.731859	-0.574006	-0.583762	-0.00262417	0.687332	0.129166	0.591854	0.403128	-0.509772	0.0765738	0.358003	0.546616	-0.569165	0.727613	0.419771	-0.501554	0.709307	0.718622	-0.527195	0.745311	0.644704	-0.393696	0.686445	-0.494537	0.721733	-0.574821	0.356697	0.642818	0.241386	-0.359604	0.552714	0.527636	-0.653621	-0.562456	0.48364	0.552708	0.526743	-0.653623	-0.562585	0.419499
		Cyan.3.coum	-0.0308153	-0.646476	-0.401328	0.688825	0.526278	0.61157	-0.425235	-0.670993	-0.464476	-0.4801	-0.0799162	0.630213	0.0608857	0.597664	0.29436	-0.532044	0.155725	0.23533	0.632812	-0.467958	0.688102	0.43701	-0.529641	0.640713	0.652988	-0.430897	0.701765	0.626018	-0.470987	0.646033	-0.397413	0.693532	-0.486352	0.264806	0.572242	0.295414	-0.454322	0.560945	0.466348	-0.561083	-0.663721	0.506042	0.560935	0.465319	-0.561081	-0.6652	0.453358
	Flavanols	Proc.B1	-0.0590451	0.248371	0.228964	-0.298909	-0.256932	-0.115249	0.11308	0.251858	0.118277	0.131335	0.0613743	-0.184867	0.00148116	-0.244211	0.0119434	0.288472	-0.118889	0.0789387	-0.498582	0.12025	-0.284332	-0.107404	0.340696	-0.201966	-0.194376	0.178709	-0.285165	-0.242615	0.488994	-0.206138	0.141178	-0.295249	0.179592	-0.371108	-0.198389	-0.125343	0.482973	-0.248353	-0.0885683	0.167209	0.858051	-0.233952	-0.248347	-0.0867758	0.167181	0.859924	-0.221217
		Proc_1.77	0.191109	0.522449	0.149	-0.476326	-0.233817	-0.4466	0.407036	0.457573	0.46604	0.480912	-0.150713	-0.408907	-0.255657	-0.32006	-0.306207	0.271419	0.0718228	-0.233459	-0.413926	0.447591	-0.479831	-0.405124	0.299007	-0.453362	-0.455419	0.475341	-0.497109	-0.363236	0.481596	-0.405871	0.422786	-0.461194	0.483383	-0.417217	-0.541168	-0.0176783	0.297904	-0.298593	-0.377249	0.501981	0.764966	-0.238006	-0.298588	-0.375424	0.501973	0.767384	-0.185477
		Proc.B2	0.407947	0.284594	-0.239366	-0.112584	0.19233	-0.334993	0.374586	0.102073	0.447447	0.475521	-0.466591	-0.0933137	-0.540241	0.121027	-0.357327	-0.171708	0.40356	-0.296913	0.109668	0.402929	-0.126917	-0.4528	-0.106319	-0.16957	-0.162822	0.428485	-0.146033	0.0310558	0.210958	-0.0324021	0.36373	-0.074276	0.399013	-0.0415652	-0.519013	0.355062	-0.0857962	0.107976	-0.270448	0.40794	0.374329	0.175404	0.107975	-0.268237	0.407924	0.377705	0.22783
		Proc_2.58	0.160095	0.397704	0.0980036	-0.355527	-0.143409	-0.453211	0.305702	0.325236	0.376623	0.418333	-0.16945	-0.280247	-0.267125	-0.175422	-0.242872	0.169179	0.103002	-0.181981	-0.207818	0.361561	-0.357338	-0.442803	0.244352	-0.331815	-0.319227	0.364581	-0.355238	-0.257285	0.313288	-0.230653	0.290698	-0.32716	0.361861	0.061791	-0.492005	0.0277796	0.22439	-0.208656	-0.275826	0.427331	0.451107	-0.154101	-0.208653	-0.273601	0.427296	0.45567	-0.108512
		Catechin	-0.147993	0.0893526	0.216083	-0.168808	-0.211993	-0.20496	-0.0749615	0.117229	0.0444228	0.0642236	0.0694332	-0.0475916	-0.0341046	-0.172596	0.130692	0.161171	-0.157838	0.210279	-0.38195	-0.0048273	-0.182118	-0.336719	0.215525	-0.0608729	-0.0766728	-0.0117822	-0.160747	-0.148624	0.363324	-0.0982469	-0.08963	-0.180126	0.0205601	0.175242	-0.216018	-0.148899	0.289827	-0.172114	0.0217943	0.0878337	0.604351	-0.164926	-0.172104	0.0237624	0.0878366	0.609005	-0.160162
		Epicatechin	-0.0620195	-0.209961	-0.0754748	0.198572	0.151657	0.144248	-0.21128	-0.226052	-0.123663	-0.0998185	-0.124265	0.306352	-0.0819557	0.185805	0.210186	-0.164662	0.00470518	0.283845	-0.205897	-0.174805	0.178568	-0.0410865	-0.117143	0.261744	0.234991	-0.157323	0.189604	0.213199	-0.0874441	0.283829	-0.193536	0.186381	-0.179848	0.187386	0.079854	0.097318	-0.177423	0.185044	0.287056	-0.150692	0.314656	0.176368	0.185065	0.28848	-0.150652	0.324693	0.161462
		Gallocatechin	0.231732	-0.189772	-0.371809	0.318601	0.34983	0.284454	0.107729	-0.341489	-0.0404889	-0.0102571	-0.362814	0.310438	-0.281097	0.4143	-0.0456143	-0.354645	0.306041	-0.0088839	0.0423921	-0.0243843	0.333536	0.168371	-0.298776	0.265308	0.260203	-0.0099045	0.289459	0.377602	-0.24284	0.377305	0.0499411	0.324751	-0.0553085	0.122232	0.0553672	0.383873	-0.195724	0.404497	0.135767	-0.117572	0.198253	0.408933	0.404519	0.136438	-0.117579	0.202949	0.405691
		Epigallocatechin	-0.0895288	-0.212409	-0.0480976	0.187938	0.117967	0.208023	-0.22315	-0.239792	-0.176013	-0.143131	-0.0857592	0.315155	-0.0473105	0.186161	0.249325	-0.11937	-0.0167249	0.329879	-0.258181	-0.202598	0.182062	-0.0125892	-0.0476004	0.27431	0.262016	-0.154462	0.193059	0.209314	0.0492978	0.303756	-0.190308	0.182007	-0.186346	0.143402	0.112273	0.0893864	0.00169955	0.164118	0.292922	-0.183426	0.481745	0.14938	0.164137	0.294739	-0.183415	0.491701	0.130042
	Flavanones	Narin.chalc.glu	-0.301334	-0.529773	-0.037637	0.431014	0.176787	0.460223	-0.513169	-0.438964	-0.545945	-0.541214	0.244937	0.437598	0.349748	0.303012	0.42242	-0.171236	-0.154614	0.356269	0.380413	-0.515967	0.447074	0.425551	-0.137613	0.473661	0.504832	-0.498471	0.492844	0.32194	-0.338772	0.457406	-0.491166	0.435285	-0.530839	0.461017	0.590903	-0.0469654	-0.0791281	0.220434	0.463809	-0.536623	-0.641557	0.152256	0.220422	0.463071	-0.53666	-0.642444	0.0926054
	Flavanonol	Astilbin	-0.302243	-0.282633	0.129172	0.16155	-0.0918574	0.166752	-0.356732	-0.175262	-0.388265	-0.374117	0.331431	0.128528	0.371133	-0.00192451	0.269594	0.0461605	-0.263494	0.220332	0.115376	-0.333611	0.167142	0.114743	0.0173144	0.185365	0.187348	-0.385979	0.194818	0.0355828	-0.269234	0.127912	-0.355671	0.140888	-0.363299	0.599812	0.381477	-0.235009	-0.0417782	-0.0346657	0.187017	-0.320741	-0.666873	-0.0862888	-0.0346649	0.185451	-0.320747	-0.664918	-0.12574
	Flavonols	Quercetin	-0.0936798	-0.558661	-0.276081	0.562845	0.325248	0.501836	-0.388421	-0.547742	-0.409093	-0.436624	-0.00988056	0.493827	0.0877912	0.371005	0.287255	-0.410512	0.0113373	0.270829	0.230009	-0.429974	0.541467	0.260788	-0.482544	0.523406	0.480253	-0.456521	0.531078	0.474729	-0.425698	0.430174	-0.390375	0.520253	-0.450796	0.247162	0.471174	0.132012	-0.489881	0.426972	0.371508	-0.499829	-0.426221	0.373677	0.426984	0.369713	-0.499755	-0.424723	0.325091
		Quer.3.glu	-0.299595	-0.330839	0.0940289	0.215304	-0.0322903	0.239566	-0.487191	-0.245006	-0.406891	-0.396519	0.271441	0.233001	0.316601	0.00725371	0.350669	-0.0117319	-0.263606	0.36032	-0.063502	-0.383708	0.19439	-0.0671794	-0.0688844	0.270089	0.245009	-0.380399	0.223951	0.106741	-0.0898414	0.172347	-0.382403	0.180077	-0.368708	0.373701	0.397125	-0.191023	-0.164004	0.0146194	0.236877	-0.352322	-0.337086	-0.038089	0.0146275	0.235847	-0.352278	-0.328341	-0.0802966
		Quer.3.glr	0.169169	-0.549818	-0.54743	0.680285	0.672841	0.497118	-0.267808	-0.654906	-0.274288	-0.280508	-0.310467	0.624451	-0.179209	0.7044	0.131514	-0.650518	0.36807	0.085386	0.774004	-0.29976	0.67397	0.311345	-0.61599	0.596267	0.617696	-0.244775	0.682526	0.681677	-0.457461	0.679088	-0.239876	0.708598	-0.325964	0.21939	0.382968	0.490265	-0.558901	0.652359	0.380397	-0.40009	-0.607462	0.626851	0.652345	0.380252	-0.400097	-0.608125	0.596058
		Rutin	-0.1953	-0.823297	-0.346471	0.801788	0.50101	0.765479	-0.628593	-0.806143	-0.66108	-0.676557	0.0304005	0.782617	0.177168	0.630959	0.507447	-0.541322	0.0262026	0.465643	0.513911	-0.673491	0.800408	0.506945	-0.52944	0.80667	0.808605	-0.636745	0.824067	0.703539	-0.454253	0.761938	-0.604722	0.789175	-0.681879	0.38835	0.729137	0.220311	-0.388851	0.596826	0.649861	-0.75438	-0.539973	0.516085	0.596823	0.648987	-0.754369	-0.539966	0.440438
		Myricetin_2.72	-0.108679	-0.669012	-0.334312	0.675716	0.500525	0.522191	-0.514536	-0.660347	-0.456649	-0.456052	-0.106513	0.68941	0.0417681	0.568163	0.383317	-0.523883	0.0804084	0.370039	0.403588	-0.505485	0.652969	0.326404	-0.506909	0.67233	0.655577	-0.502785	0.679329	0.609779	-0.596957	0.682966	-0.500291	0.665048	-0.550084	0.480716	0.526527	0.239531	-0.604631	0.543865	0.586385	-0.548759	-0.563075	0.492907	0.543872	0.586041	-0.548711	-0.557278	0.439893
		Myr.3.glu	-0.11682	-0.663525	-0.322041	0.665807	0.429538	0.614273	-0.527459	-0.672966	-0.526632	-0.539479	0.00503999	0.626038	0.118438	0.50434	0.378021	-0.47079	0.0492096	0.351491	0.445131	-0.528726	0.654029	0.27253	-0.495472	0.6492	0.641686	-0.4885	0.66858	0.583932	-0.317912	0.596447	-0.461931	0.650346	-0.523273	0.298375	0.586929	0.201785	-0.406125	0.494931	0.457604	-0.597397	-0.498565	0.430766	0.494928	0.456551	-0.597371	-0.496391	0.372103
		Myr.3.glr	-0.0407577	-0.733844	-0.449471	0.779124	0.596687	0.651241	-0.477653	-0.80452	-0.503878	-0.478655	-0.222994	0.815721	-0.0702386	0.732226	0.400696	-0.622731	0.189429	0.415339	0.380658	-0.529127	0.775016	0.347956	-0.547183	0.783071	0.780137	-0.494677	0.786861	0.749888	-0.503187	0.847267	-0.481909	0.77942	-0.56433	0.557487	0.526731	0.388961	-0.465246	0.677502	0.630214	-0.603799	-0.276746	0.625673	0.677515	0.630842	-0.60379	-0.269301	0.569707
		Kaem.3.glu	-0.211782	-0.639027	-0.205425	0.593234	0.317019	0.599132	-0.581549	-0.612762	-0.568105	-0.582438	0.124363	0.576338	0.215602	0.405511	0.441636	-0.357423	-0.0568895	0.416504	0.362157	-0.563658	0.585682	0.257367	-0.378393	0.612748	0.611353	-0.51184	0.61103	0.498128	-0.178666	0.530498	-0.499213	0.576213	-0.538269	0.260657	0.603901	0.0931401	-0.242901	0.388878	0.456726	-0.609842	-0.400074	0.317417	0.388872	0.455819	-0.609828	-0.398663	0.254276
		Kaemp.glr	-0.214423	-0.5963	-0.173966	0.545446	0.285363	0.562624	-0.549224	-0.567369	-0.553785	-0.560591	0.145389	0.531217	0.235587	0.383057	0.418867	-0.309949	-0.0628586	0.384313	0.383121	-0.534968	0.546025	0.272859	-0.314925	0.567374	0.578535	-0.481951	0.575152	0.453008	-0.174179	0.508002	-0.471878	0.537363	-0.513483	0.295631	0.588616	0.0739167	-0.174618	0.345038	0.430357	-0.577909	-0.442881	0.275971	0.345029	0.429563	-0.577915	-0.441993	0.215496
	Hydroxycinnamic acids	p.coumarate	-0.346682	0.0758882	0.416648	-0.250203	-0.341581	-0.158261	-0.219291	0.22823	-0.0719863	-0.0543515	0.274929	-0.0873958	0.25892	-0.327403	0.259158	0.350287	-0.388838	0.317972	-0.580874	-0.110142	-0.265259	-0.0862626	0.377059	-0.0974489	-0.119496	-0.124893	-0.222287	-0.286582	0.106464	-0.148586	-0.191212	-0.273184	-0.101612	0.0880931	0.00154418	-0.375949	0.191913	-0.329992	0.164984	0.0106071	0.3704	-0.340802	-0.329975	0.166123	0.0106409	0.378639	-0.350825
		Coutarate	-0.250184	0.261551	0.439444	-0.405656	-0.409333	-0.343164	-0.0802065	0.380201	0.104696	0.116937	0.236561	-0.258209	0.15366	-0.44087	0.114706	0.416496	-0.333245	0.182081	-0.5671	0.0619936	-0.425758	-0.318333	0.431736	-0.268434	-0.286375	0.0604651	-0.386981	-0.408075	0.357626	-0.326855	-0.0310568	-0.420345	0.0947577	-0.0607639	-0.208892	-0.368317	0.294683	-0.431576	-0.0431445	0.198468	0.511979	-0.42089	-0.431569	-0.0417047	0.198493	0.518365	-0.410251
		Coumarate.hex	-0.204113	-0.185882	0.0905808	0.103669	-0.0602071	0.108681	-0.225366	-0.140181	-0.157371	-0.164916	0.0694144	0.200686	0.0227885	0.0133232	0.288553	-0.0228188	-0.160825	0.355005	-0.324924	-0.22511	0.0899584	-0.0348662	0.00755197	0.202998	0.169546	-0.237317	0.100006	0.0888079	0.168914	0.111264	-0.269125	0.0713892	-0.203663	0.102803	0.0342887	-0.0821272	0.141806	0.0473325	0.250028	-0.181711	0.567274	0.0261497	0.0473484	0.251204	-0.181678	0.569153	0.00408026
		Hydro.benz.Hex	0.078329	-0.474615	-0.401134	0.554509	0.484514	0.526845	-0.0899037	-0.534933	-0.27004	-0.258771	-0.280246	0.552337	-0.105724	0.601999	0.159364	-0.47268	0.235563	0.138186	0.246054	-0.279704	0.578356	0.667109	-0.391817	0.514211	0.518432	-0.295935	0.555742	0.557192	-0.691098	0.629152	-0.215256	0.561003	-0.356944	0.254012	0.368131	0.367637	-0.358291	0.562965	0.484254	-0.394393	-0.203109	0.536774	0.562984	0.484306	-0.394399	-0.202999	0.502933
		Ferulate	-0.264689	0.418719	0.560218	-0.583754	-0.597719	-0.497384	0.00194926	0.525977	0.180299	0.190011	0.33968	-0.447887	0.149479	-0.612705	0.0579506	0.571423	-0.384103	0.130471	-0.602019	0.155811	-0.594537	-0.552986	0.589837	-0.429858	-0.433444	0.164496	-0.555878	-0.575103	0.771411	-0.532942	0.0511296	-0.59427	0.229519	-0.100783	-0.381845	-0.462411	0.656434	-0.605636	-0.248904	0.316475	0.754526	-0.588433	-0.60564	-0.24709	0.31646	0.756519	-0.56724
		Caff.tart	-0.366684	0.133528	0.476429	-0.322616	-0.469641	-0.0759529	-0.0715679	0.284007	-0.089255	-0.0849096	0.362763	-0.184394	0.311977	-0.383945	0.239254	0.462688	-0.424349	0.277167	-0.660097	-0.0907262	-0.299932	0.138468	0.513664	-0.162625	-0.163231	-0.10362	-0.279587	-0.352769	0.294961	-0.23759	-0.121983	-0.343713	-0.0625207	-0.109496	-0.0097127	-0.420149	0.604668	-0.390608	0.103626	-0.00856215	0.679085	-0.408497	-0.390596	0.104679	-0.00858335	0.678281	-0.421877
	Stilbenes	Piceatanol	-0.106544	-0.31319	-0.0977796	0.289417	0.172406	0.10734	-0.324998	-0.27367	-0.227369	-0.231663	0.0613532	0.250982	0.087636	0.184323	0.174109	-0.218199	-0.026002	0.140377	0.372187	-0.250564	0.263916	-0.0453516	-0.24894	0.269738	0.259667	-0.285402	0.294253	0.216416	-0.289862	0.233409	-0.304781	0.280328	-0.280622	0.485312	0.234104	0.0109789	-0.360666	0.174037	0.19287	-0.239971	-0.669398	0.146447	0.17403	0.191967	-0.239942	-0.667593	0.122157
		trans.Piceid	0.706438	0.230383	-0.590628	0.0907253	0.453799	-0.228691	0.63099	-0.0274488	0.581315	0.56286	-0.727278	-0.0706808	-0.7498	0.309201	-0.627263	-0.482753	0.681365	-0.617098	0.395894	0.527031	0.0660101	-0.251963	-0.525111	-0.134435	-0.165447	0.479382	-0.016027	0.234954	-0.228254	-0.0159321	0.530166	0.106965	0.470072	-0.228728	-0.521875	0.608037	-0.585953	0.395132	-0.390709	0.416723	-0.0481322	0.475284	0.395139	-0.390974	0.416772	-0.0516158	0.538279
		cis.Piceid	0.723713	0.202406	-0.627627	0.12953	0.490776	-0.106456	0.630271	-0.0832032	0.540684	0.526746	-0.760559	-0.00956373	-0.762137	0.363233	-0.59629	-0.49977	0.708203	-0.569439	0.316635	0.500327	0.11459	-0.176038	-0.52488	-0.0813086	-0.106498	0.493386	0.0245335	0.292412	-0.141336	0.0501032	0.553044	0.148981	0.465173	-0.384721	-0.472622	0.664325	-0.502576	0.443341	-0.351263	0.370244	0.187131	0.519518	0.443351	-0.351137	0.370282	0.184641	0.578142
		trans.Resv	0.101351	-0.290724	-0.302016	0.365463	0.353583	0.30726	-0.0208379	-0.363793	-0.0788433	-0.092118	-0.281967	0.401591	-0.243742	0.429885	0.113667	-0.3769	0.227475	0.134021	0.142776	-0.147437	0.373412	0.324944	-0.292959	0.365641	0.365149	-0.13226	0.358569	0.41603	-0.146804	0.406773	-0.125318	0.372794	-0.161907	-0.0419889	0.0659349	0.329982	-0.0828529	0.424055	0.318955	-0.208159	0.3613	0.418811	0.424061	0.320277	-0.208165	0.357178	0.403859
		cis.Resv	0.225659	-0.251441	-0.406788	0.382795	0.417924	0.23059	0.112073	-0.363292	0.00810528	0.00498595	-0.393384	0.357091	-0.337225	0.477184	-0.0360742	-0.455327	0.336052	-0.0307145	0.243733	-0.0445609	0.388167	0.286894	-0.392872	0.315819	0.305965	-0.0798552	0.354048	0.434977	-0.389838	0.399612	-0.0361946	0.388698	-0.104406	0.156534	0.00435627	0.407151	-0.293317	0.481457	0.223218	-0.131728	0.054498	0.489145	0.481471	0.223806	-0.131722	0.0515684	0.485615
		delta.Viniferin	0.158518	0.159222	-0.0603726	-0.0966901	0.0661807	-0.161555	0.29237	0.129565	0.253338	0.263062	-0.240454	-0.0605966	-0.21661	0.0562451	-0.174518	-0.0304292	0.153973	-0.165289	-0.0830116	0.211663	-0.0888406	0.160574	0.0370273	-0.114462	-0.113333	0.167648	-0.103761	-0.0287417	-0.254756	-0.00289641	0.171499	-0.0794912	0.151979	-0.034047	-0.232386	0.128525	-0.0738163	0.0444009	0.0074821	0.204114	0.165312	0.0807304	0.0444125	0.00849367	0.204111	0.164311	0.10522
		Tartarate	-0.244561	-0.106731	0.186366	-0.00204408	-0.13332	-0.0466442	-0.251067	-0.00513864	-0.120815	-0.113468	0.134126	0.0843607	0.135025	-0.120512	0.237325	0.0790378	-0.249	0.288767	-0.368669	-0.174864	-0.0328941	-0.107669	0.0641092	0.0802589	0.0321853	-0.230788	-0.0104843	-0.0539859	-0.126092	0.0113056	-0.259667	-0.0414056	-0.195721	0.294501	0.0620633	-0.212103	-0.136165	-0.0836817	0.205984	-0.0996549	0.0922284	-0.0997149	-0.0836588	0.206205	-0.0995825	0.100496	-0.115632
		Citrate	-0.297578	-0.0231837	0.298362	-0.11862	-0.267784	-0.0716502	-0.254999	0.0726435	-0.105559	-0.104089	0.214614	0.0142855	0.138089	-0.23431	0.287612	0.204993	-0.314432	0.369297	-0.517738	-0.16246	-0.141517	-0.238957	0.214448	0.0210897	-0.0147561	-0.1654	-0.113661	-0.145451	0.338782	-0.0944864	-0.231493	-0.154247	-0.120508	0.0629927	-0.0357481	-0.273776	0.241415	-0.19993	0.140042	-0.0612783	0.608851	-0.216147	-0.199916	0.141308	-0.0612369	0.614555	-0.230432
[truncated: 1 more columns]

## Sheet: Corvina
				Texture										Macroelements										Microelements																Exchangeable cations
			Skeleton	Sand	Silt	Clay	Humidity	pH	EC	total C	organic C	total N	C/N ratio	Al	Ca	Fe	K	Mg	Mn	Na	P	S	Ti	As	B	Ba	Be	Cd	Co	Cr	Cu	Li	Mo	Ni	Pb	Sn	Sr	V	Zn	Ca_ex	K_ex	Mg_ex	Na_ex	CSC_ex	Ca_mol	K_mol	Mg_mol	Na_mol	CSC_mol
Corvina vs Soil features	Amino acids	Phenylalanine	-0.709909	-0.0251549	0.732014	-0.315804	-0.573835	-0.0182361	-0.482151	0.220075	-0.389441	-0.377495	0.731108	-0.0780363	0.667544	-0.436751	0.50881	0.582935	-0.676897	0.508043	-0.771816	-0.344796	-0.253308	0.532287	0.786381	-0.0697689	-0.0051678	-0.334783	-0.201764	-0.399416	-0.141647	-0.0620271	-0.445359	-0.322992	-0.295988	0.722183	0.305071	-0.685492	0.589024	-0.461593	0.181212	-0.146892	0.398393	-0.507958	-0.461602	0.179723	-0.146924	0.405667	-0.549497
		Tryptophan	-0.578081	0.378966	0.864143	-0.691982	-0.695937	-0.346177	-0.099478	0.677429	-0.0347472	-0.0110556	0.701931	-0.489943	0.659157	-0.806826	0.232495	0.881814	-0.676331	0.239945	-0.701128	0.0178853	-0.628375	0.291785	0.909828	-0.476132	-0.439199	0.0247928	-0.607213	-0.761551	0.348498	-0.504536	-0.139855	-0.71105	0.0368319	0.424474	0.0332844	-0.793357	0.683273	-0.810788	-0.144031	0.18216	0.104114	-0.835513	-0.810792	-0.14561	0.182119	0.11207	-0.851797
	Anthocyanin	Delph.3.glu	0.074687	0.410473	0.196671	-0.410715	-0.0759809	-0.41725	0.24596	0.486866	0.345145	0.322717	0.0865158	-0.483348	0.0647983	-0.410874	-0.287487	0.388763	-0.04277	-0.32865	0.0597438	0.355432	-0.399774	-0.118723	0.242938	-0.451226	-0.457518	0.319526	-0.42933	-0.413918	0.488433	-0.466734	0.28967	-0.417827	0.34122	-0.257057	-0.304575	-0.182344	0.0725613	-0.389539	-0.416988	0.337073	-0.583004	-0.37224	-0.389553	-0.416522	0.33712	-0.583239	-0.346818
		Mal.3.glu	0.43642	0.487812	-0.133026	-0.320033	0.0466034	-0.648633	0.437156	0.3452	0.562525	0.548065	-0.34122	-0.444649	-0.398237	-0.108066	-0.567782	0.0971902	0.428122	-0.59639	-0.119517	0.567497	-0.320004	-0.379369	0.00487681	-0.44217	-0.432803	0.572129	-0.358181	-0.209046	0.377615	-0.332514	0.530429	-0.283501	0.570157	-0.491151	-0.61412	0.234282	-0.0756327	-0.150535	-0.658222	0.524024	-0.513243	-0.0947341	-0.150556	-0.657909	0.52405	-0.516856	-0.0332439
		Pet.3.glu	0.20624	0.594558	0.181429	-0.547506	-0.155741	-0.566229	0.434433	0.623506	0.535729	0.517256	-0.0264695	-0.630498	-0.0633677	-0.455206	-0.460567	0.432679	0.0930156	-0.487251	-0.100438	0.548647	-0.532828	-0.29544	0.281193	-0.609801	-0.614002	0.529836	-0.569182	-0.507405	0.50489	-0.563109	0.451253	-0.540098	0.530525	-0.347271	-0.487976	-0.117323	0.103129	-0.463855	-0.605852	0.523926	-0.598276	-0.426323	-0.46387	-0.605859	0.523964	-0.597833	-0.380569
		Cyan.3.glu	0.0745538	0.20058	0.0559569	-0.182301	0.0553649	-0.234348	0.251268	0.265147	0.183117	0.203951	-0.0457256	-0.200904	0.0192531	-0.203295	-0.125533	0.175942	0.0120514	-0.111038	-0.0209863	0.188254	-0.167911	-0.058965	0.0381464	-0.185469	-0.21829	0.201003	-0.20039	-0.167968	0.419858	-0.231817	0.131328	-0.191738	0.145137	-0.253755	-0.122087	-0.0557867	0.014726	-0.180605	-0.166296	0.117926	-0.0492481	-0.177469	-0.180607	-0.166444	0.117905	-0.0519872	-0.170495
		Peo.3.glu	0.787448	0.36841	-0.583459	-0.0203629	0.440621	-0.465195	0.66646	0.112041	0.667965	0.656584	-0.749036	-0.236151	-0.72985	0.2264	-0.727735	-0.32191	0.769273	-0.726955	0.393163	0.644329	-0.0532462	-0.611357	-0.501312	-0.259284	-0.292811	0.649174	-0.119243	0.127072	0.290299	-0.159013	0.67836	0.0121623	0.602204	-0.847861	-0.611694	0.644381	-0.482835	0.206436	-0.555574	0.479209	-0.473315	0.280024	0.20643	-0.554669	0.479218	-0.479372	0.352277
		Delph.3.acet	0.606252	0.396322	-0.373582	-0.138341	0.372997	-0.528593	0.572056	0.244081	0.609298	0.59267	-0.522415	-0.286729	-0.510074	0.0371937	-0.610708	-0.12579	0.53706	-0.611739	0.478274	0.598876	-0.159421	-0.447302	-0.282098	-0.328698	-0.342906	0.576505	-0.222896	-0.0263541	0.284532	-0.24355	0.634403	-0.120808	0.559012	-0.774924	-0.504233	0.443792	-0.443361	0.0413924	-0.482492	0.492712	-0.455976	0.108876	0.0413898	-0.481493	0.492695	-0.457559	0.173835
		Mal.3.acet	0.020096	0.585604	0.371786	-0.627745	-0.461479	-0.362721	0.308715	0.659993	0.42106	0.399801	0.184363	-0.704703	0.111453	-0.589599	-0.352969	0.571777	-0.111535	-0.396377	-0.287157	0.434687	-0.616183	-0.291863	0.42061	-0.643642	-0.652636	0.419372	-0.624508	-0.64124	0.529327	-0.644324	0.302202	-0.628845	0.442002	-0.0425279	-0.425668	-0.345361	0.398784	-0.605178	-0.573439	0.451432	-0.709568	-0.587413	-0.605192	-0.573822	0.451524	-0.708462	-0.557222
		Pet.3.acet	0.27754	0.230772	-0.137915	-0.117038	0.176553	-0.294201	0.217025	0.160439	0.320498	0.281001	-0.180057	-0.250204	-0.217731	-0.0184528	-0.355168	0.0177878	0.263324	-0.401736	0.0721021	0.313007	-0.1251	-0.182039	-0.0406451	-0.226353	-0.226553	0.277535	-0.149266	-0.0708369	0.107331	-0.168336	0.291809	-0.0983592	0.300179	-0.310118	-0.332564	0.152969	-0.20539	-0.019141	-0.372974	0.254034	-0.496669	0.00922823	-0.0191616	-0.372113	0.254109	-0.50033	0.0423418
		Cyan.3.acet	0.432134	-0.0903032	-0.516465	0.307203	0.561473	0.104157	0.285156	-0.201966	0.174102	0.158374	-0.454988	0.120526	-0.369666	0.338304	-0.268028	-0.406646	0.430595	-0.276951	0.42667	0.137246	0.272038	-0.218988	-0.551005	0.150247	0.0860623	0.119085	0.232974	0.350001	0.0427389	0.114201	0.165292	0.309595	0.0682836	-0.473933	-0.111028	0.433821	-0.511098	0.382171	-0.0477468	-0.0606164	-0.201081	0.394438	0.382167	-0.0465225	-0.060556	-0.210429	0.406477
		Peo.3.acet	0.63841	0.602026	-0.269463	-0.346714	0.00340611	-0.506021	0.672585	0.405357	0.742704	0.720879	-0.492891	-0.578122	-0.548572	-0.134873	-0.781076	0.0211457	0.539943	-0.815706	0.187519	0.728414	-0.386128	-0.711345	-0.209355	-0.555179	-0.587558	0.719631	-0.429032	-0.245959	0.518645	-0.503191	0.703982	-0.322007	0.719223	-0.638996	-0.748722	0.321145	-0.102273	-0.155887	-0.760713	0.630679	-0.860326	-0.0869123	-0.155896	-0.759976	0.630759	-0.864832	-0.012018
		Delph.3.coum	-0.200801	0.0758058	0.2627	-0.17959	-0.153837	-0.103028	-0.193422	0.17543	-0.0420835	-0.0655213	0.280663	-0.223603	0.249063	-0.245735	0.0409663	0.313371	-0.210066	-0.0266775	-0.176913	-0.0331471	-0.147638	0.165245	0.258613	-0.144542	-0.138027	-0.0421261	-0.149296	-0.239374	0.41469	-0.188265	-0.0963642	-0.1869	-0.00465584	0.154658	-0.0355191	-0.304224	0.298289	-0.255755	-0.173984	-0.024004	-0.479897	-0.281211	-0.255782	-0.173883	-0.0239254	-0.482677	-0.294071
		Mal.3.coum	0.212559	0.729292	0.26518	-0.691116	-0.272324	-0.715338	0.548398	0.76444	0.624459	0.6217	-0.0191087	-0.735958	-0.0666668	-0.584625	-0.510023	0.533179	0.0632236	-0.518802	-0.16376	0.647053	-0.681506	-0.360688	0.372724	-0.737723	-0.737669	0.632165	-0.71632	-0.633231	0.562694	-0.692644	0.543517	-0.683269	0.629309	-0.394949	-0.573344	-0.16077	0.16304	-0.587983	-0.678552	0.656711	-0.519787	-0.538656	-0.58799	-0.678732	0.656718	-0.517523	-0.482664
		Pet.3.coum	0.100201	0.497059	0.227862	-0.492635	-0.160108	-0.454659	0.399355	0.573101	0.402747	0.399683	0.0528082	-0.555554	0.0397139	-0.482813	-0.329926	0.433944	-0.0324973	-0.350283	-0.171045	0.414729	-0.493836	-0.203801	0.26994	-0.518035	-0.542921	0.389949	-0.516222	-0.473885	0.482755	-0.556944	0.308581	-0.495241	0.379894	-0.268065	-0.383269	-0.204122	0.11131	-0.448043	-0.470268	0.384585	-0.418256	-0.427789	-0.448052	-0.470052	0.384634	-0.420538	-0.399086
		Cyan.3.coum	0.242842	0.362317	-0.0130342	-0.277006	0.0131785	-0.420817	0.438464	0.349645	0.367927	0.393903	-0.195634	-0.336203	-0.161357	-0.229635	-0.324834	0.160563	0.163026	-0.313478	-0.0670491	0.373153	-0.283931	-0.254636	-0.0130946	-0.32393	-0.360282	0.38783	-0.317782	-0.21944	0.513225	-0.363131	0.318953	-0.273935	0.335248	-0.409751	-0.356214	0.0463271	0.00234996	-0.208487	-0.371931	0.302632	-0.166308	-0.183271	-0.208488	-0.371834	0.302622	-0.170869	-0.153748
		Peo.3.coum	0.539931	0.725345	-0.082818	-0.528561	-0.0497457	-0.6734	0.770886	0.626175	0.783672	0.776743	-0.358518	-0.686896	-0.396992	-0.373191	-0.741995	0.229485	0.366368	-0.753793	0.179373	0.784094	-0.567103	-0.636475	-0.0147668	-0.691372	-0.722775	0.756041	-0.612554	-0.431571	0.556557	-0.673191	0.739705	-0.516192	0.749931	-0.694528	-0.731691	0.160593	-0.111407	-0.35108	-0.747452	0.720588	-0.689793	-0.279077	-0.351078	-0.746689	0.720625	-0.691562	-0.203403
		Vitisin_A	-0.265219	-0.134883	0.189267	0.0186137	-0.116121	0.104956	-0.399004	-0.0658949	-0.22289	-0.252878	0.295303	-0.00547426	0.252472	-0.0552288	0.183881	0.147707	-0.220421	0.114264	-0.102065	-0.219168	0.0491891	0.259021	0.171903	0.0631909	0.0850633	-0.225631	0.0617913	-0.0575174	0.186427	0.037131	-0.236275	0.0125074	-0.168134	0.309259	0.124843	-0.245143	0.270212	-0.0804323	0.0158452	-0.184896	-0.373931	-0.115461	-0.0804571	0.0159541	-0.184822	-0.375424	-0.140815
	Flavanols	Proc.B1	0.629262	-0.146431	-0.762085	0.463598	0.847226	0.00285097	0.335984	-0.352365	0.250691	0.223435	-0.679974	0.285544	-0.598739	0.583162	-0.357977	-0.654922	0.666138	-0.349151	0.701868	0.210109	0.419812	-0.247673	-0.717664	0.246328	0.20922	0.175129	0.367543	0.563201	-0.281671	0.30765	0.314696	0.480636	0.135521	-0.693831	-0.133864	0.734685	-0.87432	0.620764	-0.00436955	0.0156434	-0.0556828	0.661519	0.620765	-0.00268265	0.0156494	-0.0622635	0.693308
		Proc_1.77	0.353602	-0.383033	-0.630066	0.587891	0.817572	0.129882	0.0325395	-0.512167	-0.0642575	-0.0710625	-0.486824	0.490882	-0.374128	0.626922	-0.0374808	-0.625161	0.462926	-0.024654	0.452206	-0.0956567	0.57473	0.0722443	-0.624253	0.471091	0.442068	-0.0996864	0.534636	0.650785	-0.253903	0.495061	-0.00531115	0.599492	-0.156871	-0.427671	0.121901	0.579052	-0.700668	0.654659	0.22539	-0.268758	0.251092	0.658861	0.654653	0.226545	-0.26878	0.242911	0.656532
		Proc.B2	-0.0167164	-0.084139	-0.0388294	0.0835085	0.333064	0.143048	-0.00441177	0.0286379	-0.0206652	-0.0616906	0.0952085	0.0251813	0.147895	-0.0294428	0.0281176	0.0144624	-0.0918176	0.00434695	0.432174	-0.0346996	0.079496	0.141624	-0.0400395	0.0414052	0.0185735	-0.107657	0.0598098	0.0327601	-0.118092	-0.00427904	-0.0361535	0.0588991	-0.0928506	-0.129403	0.165903	-0.0464837	-0.345611	0.0446976	0.133246	-0.11007	-0.195768	0.0329247	0.0446938	0.134332	-0.110018	-0.195932	0.0207608
		Proc_2.58	-0.279342	-0.177648	0.175467	0.0583385	0.106223	0.298811	-0.11871	0.0309323	-0.246484	-0.249726	0.308554	0.0645011	0.392108	-0.17504	0.275661	0.150814	-0.370632	0.266015	0.147325	-0.25287	0.0553499	0.283192	0.0665309	0.117572	0.0700061	-0.297693	0.0583016	-0.0403917	0.0610005	-0.0511639	-0.295772	0.0168435	-0.31051	0.126072	0.328246	-0.305997	-0.0462755	-0.0762198	0.294281	-0.308895	0.0559787	-0.122416	-0.0762164	0.294863	-0.308846	0.0532588	-0.165418
		Catechin	0.241115	-0.382077	-0.51076	0.532471	0.703184	0.23409	-0.0390535	-0.452164	-0.119048	-0.13688	-0.319143	0.412046	-0.224699	0.475127	0.0125495	-0.515684	0.273678	-0.00313968	0.634986	-0.152356	0.502107	0.0902402	-0.575171	0.420082	0.380452	-0.187059	0.473044	0.5373	-0.119762	0.355415	-0.0522692	0.523445	-0.20223	-0.342096	0.171618	0.405926	-0.59931	0.540156	0.258244	-0.302262	-0.0112525	0.532137	0.540154	0.259947	-0.302238	-0.0189435	0.520072
		Epicatechin	-0.348795	-0.626152	-0.052247	0.512983	0.419736	0.424072	-0.534513	-0.493372	-0.593284	-0.583014	0.178806	0.606829	0.310585	0.363194	0.576938	-0.216262	-0.190853	0.592834	-0.0629813	-0.597846	0.573065	0.642069	-0.0960111	0.626107	0.624595	-0.568539	0.566875	0.451143	-0.230668	0.599992	-0.592785	0.498673	-0.627425	0.286418	0.628692	-0.0377728	-0.137465	0.365535	0.600718	-0.666465	0.620767	0.299036	0.365521	0.600264	-0.666515	0.617229	0.232128
		Gallocatechin	0.294201	-0.62926	-0.73264	0.827205	0.903778	0.438272	-0.131359	-0.780305	-0.266342	-0.286138	-0.467575	0.736491	-0.364041	0.834182	0.114869	-0.830982	0.439622	0.127192	0.518794	-0.309536	0.79225	0.159431	-0.740729	0.711899	0.684946	-0.334536	0.776811	0.870808	-0.676085	0.729349	-0.181393	0.838689	-0.370845	-0.256604	0.310169	0.64196	-0.84515	0.879832	0.474661	-0.472288	0.428086	0.872479	0.879831	0.476169	-0.472284	0.419932	0.854379
		Epigallocatechin	-0.0552695	-0.63663	-0.368924	0.666286	0.701634	0.415542	-0.395531	-0.61451	-0.440701	-0.456494	-0.0805535	0.635641	0.0365138	0.534284	0.349339	-0.481393	0.0497955	0.335355	0.49695	-0.465835	0.67509	0.44208	-0.439098	0.64775	0.630665	-0.485377	0.65647	0.622875	-0.243041	0.589756	-0.370725	0.649981	-0.501116	-0.0408371	0.488771	0.244767	-0.48677	0.580998	0.532802	-0.581325	0.253383	0.538795	0.580989	0.533944	-0.58133	0.247444	0.493024
	Flavanones	Narin.chalc.glu	0.617527	-0.0697158	-0.698224	0.374416	0.636522	0.203203	0.389906	-0.275364	0.293982	0.245502	-0.596283	0.143133	-0.563592	0.474172	-0.424606	-0.591803	0.592707	-0.435479	0.700049	0.243382	0.299733	-0.416247	-0.680095	0.134195	0.0814399	0.179304	0.271644	0.440479	-0.40315	0.162309	0.32497	0.385605	0.172997	-0.549227	-0.185132	0.629368	-0.784761	0.528211	-0.0512131	0.0628799	-0.306174	0.568935	0.528217	-0.0493298	0.0629706	-0.311959	0.602347
	Flavanonol	Astilbin	-0.0642395	-0.344427	-0.16337	0.343872	0.341292	0.465154	-0.151357	-0.28781	-0.251855	-0.287532	0.0700775	0.261094	0.110608	0.187069	0.172899	-0.224467	-0.094465	0.140007	0.338433	-0.280279	0.30176	0.173424	-0.236263	0.307775	0.266554	-0.353836	0.31698	0.277135	-0.360502	0.189122	-0.253853	0.322015	-0.329145	0.0680647	0.283374	0.015154	-0.364734	0.285052	0.333451	-0.359848	-0.0381822	0.253928	0.285053	0.334974	-0.359741	-0.0433816	0.221983
	Flavonols	Quercetin	0.364276	-0.112933	-0.460068	0.299033	0.523088	0.233378	0.282171	-0.18088	0.136605	0.112876	-0.34645	0.168566	-0.275828	0.261414	-0.193755	-0.404431	0.266696	-0.184208	0.828857	0.100222	0.234526	-0.222776	-0.522694	0.142957	0.0886305	0.0329532	0.208953	0.309003	-0.232017	0.0803458	0.192133	0.280022	0.0278258	-0.4494	0.0292658	0.375634	-0.640858	0.354557	0.149615	-0.0294255	-0.128038	0.375492	0.354578	0.151348	-0.0293956	-0.130009	0.387369
		Quer.3.glu	0.0279719	-0.187791	-0.155531	0.217943	0.231556	0.422785	0.0396402	-0.131876	-0.101215	-0.119326	0.00238777	0.10923	0.0650613	0.0497148	0.0473932	-0.158994	-0.0827389	0.0275614	0.52951	-0.131175	0.166937	-0.0317908	-0.301396	0.156463	0.0894596	-0.189903	0.1675	0.145241	-0.0150417	-0.0133156	-0.102135	0.181531	-0.183063	-0.0763401	0.18289	0.00136775	-0.250652	0.152705	0.231964	-0.231253	-0.212105	0.130829	0.152718	0.233341	-0.231164	-0.216351	0.108659
		Quer.3.glr	0.0921874	-0.283465	-0.287477	0.353132	0.41416	0.456259	0.019713	-0.256113	-0.123954	-0.14816	-0.0877343	0.252698	-0.0101941	0.203358	0.0614248	-0.309326	0.00457921	0.052689	0.707594	-0.158386	0.300628	0.00275408	-0.410059	0.268757	0.210527	-0.225983	0.294215	0.295617	-0.204851	0.135776	-0.0888602	0.319141	-0.218981	-0.155234	0.249974	0.142117	-0.451716	0.308452	0.331796	-0.26819	-0.0965028	0.293248	0.308468	0.333392	-0.268128	-0.0994469	0.273067
		Rutin	-0.30706	-0.344378	0.0928172	0.226434	0.0494343	0.461162	-0.284115	-0.194296	-0.388621	-0.375715	0.259064	0.273669	0.341205	-0.00110359	0.395591	-0.0273996	-0.359338	0.40221	0.335637	-0.396268	0.225291	0.282911	-0.0789926	0.296781	0.264309	-0.40741	0.234524	0.116038	0.0600891	0.135772	-0.363082	0.180697	-0.411069	0.225115	0.460427	-0.215145	0.054265	0.0608544	0.467364	-0.410704	0.16043	0.0117117	0.0608697	0.467582	-0.410713	0.16098	-0.0385822
		Myricetin_2.72	-0.285035	-0.354087	0.0630675	0.24765	0.127437	0.335551	-0.503266	-0.259846	-0.360948	-0.391339	0.233893	0.271975	0.274622	0.200278	0.340994	-0.0170052	-0.14138	0.31401	-0.110533	-0.364277	0.325775	0.414628	0.0884812	0.314355	0.339125	-0.337492	0.317941	0.176053	-0.0969818	0.388163	-0.395276	0.244011	-0.346493	0.36417	0.393429	-0.120972	0.112769	0.130441	0.265197	-0.395696	0.0133034	0.0823157	0.130413	0.264278	-0.395682	0.0141924	0.039626
		Myr.3.glu	-0.0228576	-0.33052	-0.197692	0.348738	0.273256	0.517594	-0.104787	-0.287589	-0.224657	-0.239924	0.008307	0.282041	0.0746445	0.173875	0.165349	-0.267747	-0.101024	0.155594	0.658823	-0.253949	0.303972	0.0559552	-0.355115	0.301978	0.252216	-0.304961	0.307584	0.267672	-0.130544	0.152234	-0.176755	0.309924	-0.288089	-0.00966789	0.31969	0.0508073	-0.274657	0.262807	0.390561	-0.325205	-0.0785036	0.237253	0.262825	0.391833	-0.325157	-0.0801078	0.207563
		Myr.3.glr	-0.376949	0.142341	0.493171	-0.337171	-0.266159	-0.101339	-0.214564	0.362895	-0.0633229	-0.0899297	0.514105	-0.273905	0.484541	-0.470311	0.159383	0.520906	-0.472341	0.119502	0.0289554	-0.0406481	-0.295049	0.267065	0.503902	-0.250837	-0.222467	-0.0817552	-0.294694	-0.434018	0.25683	-0.282879	-0.0934098	-0.366282	-0.0210944	0.226948	0.125871	-0.506856	0.296854	-0.455194	-0.028307	0.0452981	-0.342381	-0.477758	-0.455203	-0.028429	0.0453153	-0.335776	-0.494035
		Kaem.3.glu	0.0056239	-0.269711	-0.18693	0.296313	0.291432	0.489113	-0.0253332	-0.205744	-0.163922	-0.178792	-0.00540652	0.206492	0.0823931	0.122827	0.11482	-0.211053	-0.0808326	0.105331	0.592505	-0.194801	0.259827	0.0270882	-0.340773	0.244338	0.180046	-0.24051	0.253392	0.217392	-0.0257624	0.0902482	-0.154218	0.256849	-0.247088	-0.0601089	0.279173	0.0298527	-0.263724	0.21194	0.322572	-0.305145	-0.127036	0.184524	0.211953	0.323689	-0.305083	-0.130223	0.155544
		Kaemp.glr	0.283538	-0.0840971	-0.355544	0.228613	0.370358	0.272507	0.233017	-0.12504	0.1081	0.0856964	-0.245622	0.0862972	-0.188752	0.154017	-0.168168	-0.302655	0.162877	-0.175066	0.782259	0.0732995	0.164396	-0.230507	-0.461454	0.089808	0.0290815	0.0105596	0.145994	0.208371	-0.0522031	-0.0174106	0.149517	0.202099	0.017578	-0.35082	0.0230532	0.247706	-0.455696	0.245877	0.11441	-0.0428043	-0.286485	0.25662	0.245896	0.116066	-0.0427475	-0.289005	0.262182
	Hydroxycinnamic acids	p.coumarate	0.465923	-0.44971	-0.793301	0.714771	0.912663	0.350193	0.0314653	-0.630623	-0.0409051	-0.0815476	-0.561828	0.531592	-0.471143	0.755455	-0.120079	-0.788351	0.553383	-0.13211	0.762161	-0.0918932	0.673572	-0.0501746	-0.80226	0.522692	0.483961	-0.131859	0.638079	0.758806	-0.441461	0.546503	0.0358564	0.722768	-0.153115	-0.44754	0.128177	0.692689	-0.864048	0.796291	0.257377	-0.292137	-0.0257847	0.80572	0.796286	0.259231	-0.292094	-0.0337566	0.807182
		Coutarate	0.635673	-0.0464555	-0.701757	0.357868	0.766222	-0.18483	0.324623	-0.270128	0.319446	0.292489	-0.674311	0.1822	-0.62074	0.525579	-0.419627	-0.564559	0.696326	-0.42322	0.563395	0.287986	0.330792	-0.254427	-0.620046	0.146497	0.127758	0.268414	0.273748	0.474012	-0.124911	0.245118	0.379698	0.385161	0.236793	-0.704836	-0.249205	0.712739	-0.754376	0.530991	-0.158209	0.116982	-0.167947	0.578041	0.530982	-0.156758	0.116981	-0.174495	0.61913
		Coumarate.hex	0.108602	-0.32103	-0.330002	0.401958	0.628518	0.0789364	-0.152165	-0.33716	-0.133737	-0.164014	-0.156486	0.331646	-0.0905841	0.368839	0.065146	-0.32649	0.179169	0.0385664	0.380786	-0.151999	0.406718	0.249108	-0.304688	0.337036	0.331913	-0.18787	0.37857	0.407122	-0.174453	0.343453	-0.0930895	0.402596	-0.189481	-0.224257	0.174121	0.2683	-0.508066	0.404817	0.189997	-0.25698	0.0061654	0.393881	0.4048	0.191265	-0.256964	0.000770981	0.381357
		Hydro.benz.Hex	0.234547	-0.456422	-0.553723	0.610224	0.69022	0.491135	-0.0534103	-0.527599	-0.16739	-0.201928	-0.291948	0.476251	-0.208619	0.523101	0.0433839	-0.600278	0.23294	0.029889	0.824819	-0.212271	0.555677	0.0312443	-0.641745	0.477105	0.430023	-0.275656	0.54164	0.587951	-0.396134	0.400977	-0.0894902	0.592121	-0.268813	-0.253648	0.270098	0.413246	-0.689888	0.609221	0.394022	-0.355671	-0.0296346	0.600493	0.60923	0.395984	-0.355617	-0.0347962	0.583921
		Ferulate	0.06664	-0.475757	-0.38957	0.550101	0.609906	0.588368	-0.151781	-0.456599	-0.255853	-0.300049	-0.0948141	0.446005	-0.00714319	0.409651	0.161183	-0.451417	0.0546206	0.143409	0.722356	-0.296946	0.512911	0.1576	-0.469742	0.462231	0.417623	-0.370729	0.505478	0.489269	-0.459517	0.38144	-0.214864	0.523221	-0.360864	-0.0850996	0.390977	0.228144	-0.605081	0.500183	0.466018	-0.428074	-0.0107838	0.475066	0.500189	0.467682	-0.428003	-0.0142215	0.443982
		Caff.tart	0.663857	-0.210045	-0.84127	0.549569	0.820382	0.167426	0.297026	-0.454518	0.219842	0.1846	-0.710673	0.32655	-0.645552	0.646771	-0.36998	-0.760342	0.677369	-0.376443	0.92438	0.168621	0.482867	-0.337096	-0.85755	0.298289	0.251684	0.124292	0.438686	0.625216	-0.265586	0.319969	0.314221	0.558732	0.111492	-0.667369	-0.115974	0.77563	-0.862423	0.691716	0.040738	-0.0249492	-0.241902	0.731126	0.691723	0.0428212	-0.0249126	-0.248526	0.761135
	Stilbenes	Piceatanol	-0.514152	0.311834	0.751653	-0.588001	-0.632418	-0.312625	-0.0408914	0.575247	-0.0672966	-0.0206464	0.593171	-0.410677	0.575153	-0.745309	0.233552	0.751774	-0.637476	0.245846	-0.576037	-0.020965	-0.554818	0.236819	0.709661	-0.388527	-0.379061	-0.00848509	-0.531672	-0.65378	0.498608	-0.510679	-0.142559	-0.6143	-0.00731705	0.320265	0.0210808	-0.712799	0.644272	-0.712579	-0.092015	0.118105	0.153583	-0.739959	-0.712573	-0.0930633	0.118062	0.157457	-0.759562
		trans.Piceid	-0.311611	-0.799077	-0.207519	0.719196	0.482023	0.771008	-0.627822	-0.711522	-0.685246	-0.695885	0.122728	0.78354	0.253646	0.578121	0.622752	-0.430506	-0.127504	0.640572	0.150207	-0.707482	0.76969	0.587642	-0.269152	0.796877	0.792964	-0.685007	0.771924	0.635702	-0.537086	0.803212	-0.665603	0.702277	-0.732984	0.395756	0.771947	0.0791106	-0.239515	0.564517	0.774871	-0.793159	0.601748	0.494663	0.564509	0.774385	-0.793186	0.60049	0.420575
		cis.Piceid	0.00374061	-0.482371	-0.327655	0.526894	0.472373	0.461018	-0.268676	-0.49582	-0.30633	-0.31629	-0.146312	0.524248	-0.0339828	0.527536	0.252501	-0.415128	0.165594	0.278022	0.129031	-0.329412	0.571168	0.249875	-0.325291	0.523012	0.51388	-0.293414	0.549484	0.516323	-0.358961	0.600952	-0.307607	0.528995	-0.363086	0.0805116	0.409639	0.264333	-0.289137	0.48412	0.411853	-0.451116	0.382195	0.453836	0.48411	0.411235	-0.451147	0.380454	0.419905
		trans.Resv	0.60016	0.191624	-0.504523	0.0815387	0.49753	-0.221583	0.492671	0.0323224	0.470808	0.453626	-0.581887	-0.0603274	-0.520207	0.260794	-0.491986	-0.311363	0.59538	-0.468305	0.468567	0.44749	0.0740802	-0.399772	-0.422004	-0.10341	-0.129438	0.446414	0.00957583	0.185803	0.0326688	0.0167212	0.478202	0.0993417	0.387532	-0.669392	-0.306561	0.542644	-0.530416	0.242968	-0.26995	0.288721	-0.213143	0.296546	0.242967	-0.269523	0.288696	-0.214643	0.344987
		cis.Resv	0.210853	0.173945	-0.105702	-0.0874162	0.155681	-0.130373	0.210042	0.168877	0.253383	0.240258	-0.168178	-0.178178	-0.115742	-0.0182521	-0.238877	0.0471419	0.210408	-0.243605	0.0826358	0.245316	-0.0526489	-0.151155	-0.0689765	-0.154074	-0.175851	0.265609	-0.0998263	-0.0661219	0.327357	-0.0954059	0.191967	-0.0846781	0.214444	-0.267203	-0.153339	0.102855	-0.0498442	-0.0555755	-0.239629	0.131741	-0.31308	-0.0450503	-0.0555905	-0.240039	0.131752	-0.314711	-0.0294886
		delta.Viniferin	0.232194	-0.268718	-0.425277	0.404762	0.372084	0.318234	-0.0495938	-0.377292	-0.0554473	-0.0782133	-0.264973	0.276162	-0.234277	0.36527	-0.0545865	-0.44947	0.212732	-0.0798619	0.781604	-0.0882804	0.360927	-0.116947	-0.537281	0.278565	0.250155	-0.117627	0.346978	0.380904	-0.0120782	0.213862	0.0422908	0.388383	-0.0865441	-0.218404	0.100023	0.330852	-0.337707	0.398918	0.183081	-0.167136	-0.313574	0.401027	0.398928	0.184511	-0.167102	-0.315952	0.39877
		Tartarate	-0.562923	-0.684956	0.134177	0.47348	0.189983	0.689983	-0.686421	-0.478029	-0.744537	-0.754706	0.473291	0.573454	0.544372	0.171549	0.71834	-0.114357	-0.5322	0.702648	0.264234	-0.752003	0.484104	0.670804	-0.0079658	0.602723	0.599384	-0.79117	0.51768	0.321252	-0.36006	0.450617	-0.697241	0.428168	-0.756809	0.521027	0.772974	-0.293711	-0.0529931	0.246774	0.777804	-0.728215	0.383472	0.167147	0.246779	0.778374	-0.728203	0.383925	0.0852557
		Citrate	-0.343419	-0.45187	0.0590381	0.325867	0.171428	0.51662	-0.425452	-0.305183	-0.472961	-0.493768	0.326011	0.328753	0.368486	0.0740585	0.427654	-0.0816364	-0.376898	0.390958	0.359027	-0.48685	0.308805	0.401644	-0.0773645	0.375608	0.35376	-0.544364	0.332608	0.200745	-0.164681	0.208275	-0.44123	0.285483	-0.497972	0.290493	0.486508	-0.215659	-0.0969882	0.163713	0.495136	-0.494908	0.0134072	0.10787	0.163716	0.496289	-0.494845	0.0114483	0.0524834
[truncated: 1 more columns]

## Sheet: Corvina + Glera
Supplementary Table S6. Pearson correlation matrix between metabolites and soil physico-chemical parameters considering the two varieties separately (Sheet 1 and 2) and together (Sheet 3).
Values in bold represent a high statistical significance (P<0.05).
				Texture										Macroelements										Microelements																Exchangeable cations
			Skeleton	Sand	Silt	Clay	Humidity	pH	EC	total C	organic C	total N	C/N ratio	Al	Ca	Fe	K	Mg	Mn	Na	P	S	Ti	As	B	Ba	Be	Cd	Co	Cr	Cu	Li	Mo	Ni	Pb	Sn	Sr	V	Zn	Ca_ex	K_ex	Mg_ex	Na_ex	CSC_ex	Ca_mol	K_mol	Mg_mol	Na_mol	CSC_mol
Corvina + Glera vs Soil features	Amino acids	Phenylalanine	-0.0166097	-0.0272993	-0.000798157	0.0216872	0.0500581	0.104246	-0.0261114	-0.0266333	-0.00500734	0.0110316	-0.0292367	-0.00213965	-0.0137518	-0.0334871	0.0168038	-0.0508219	-0.010367	0.0219569	-0.0565251	-0.0194199	0.0150098	-0.159601	-0.0967344	0.00870398	-8.78923e-05	-0.0404339	-8.54953e-05	0.0358769	-0.00712201	-0.00505857	-0.0275132	0.00888941	-0.022887	0.0617771	0.0273904	-0.0200024	-0.0520283	0.0385842	0.0318589	0.00466028	-0.19335	0.0418824	0.0385857	0.0308667	0.00462074	-0.197657	0.043582
		Tryptophan	0.0428717	0.0738753	0.00435008	-0.0596919	0.0371169	0.0436558	0.0915439	0.0728904	0.0949231	0.109249	-0.0669925	-0.0942117	-0.0394682	-0.0801383	-0.0793515	-0.0086896	0.0234021	-0.0843201	-0.0572947	0.0822122	-0.0626217	-0.122875	-0.0623768	-0.0904107	-0.0989066	0.0541609	-0.0844571	-0.0315894	-0.0509972	-0.0823685	0.0804418	-0.0673046	0.0646083	-0.0413074	-0.0355278	-0.0132575	-0.0632992	-0.00476952	-0.029168	0.0996496	-0.233171	0.0099446	-0.00476858	-0.0303368	0.0996034	-0.238373	0.0215982
	Anthocyanin	Delph.3.glu	0.00961536	-0.122432	-0.0923047	0.137922	0.127405	0.00254236	-0.0975558	-0.103382	-0.0738225	-0.102004	0.02012	0.0841792	0.0405205	0.088142	0.0239564	-0.065543	0.0203433	0.00619549	0.190564	-0.0702185	0.12983	0.12276	-0.132058	0.102994	0.0960402	-0.0730764	0.120545	0.0974642	-0.0503476	0.0666185	-0.0861108	0.124318	-0.0646597	-0.00741883	0.0870067	0.0408466	-0.22552	0.0708368	-0.0282126	-0.129381	-0.264467	0.0525922	0.0708386	-0.0278212	-0.129286	-0.259728	0.0408107
		Delph.3.coum	-0.124438	-0.454156	-0.173502	0.434216	0.268992	0.357478	-0.38642	-0.437434	-0.393542	-0.403394	0.069621	0.395016	0.141947	0.355791	0.271357	-0.254792	0.00273349	0.227948	0.342356	-0.377821	0.44182	0.332101	-0.257824	0.427721	0.452327	-0.346098	0.453649	0.371373	-0.214158	0.416315	-0.361379	0.434628	-0.360382	0.264503	0.400045	0.0947385	-0.177115	0.295268	0.260557	-0.442025	-0.375127	0.245677	0.295261	0.260786	-0.441984	-0.37228	0.203305
		Cyan.3.coum	0.0546425	0.0745644	-0.00760467	-0.0547518	-0.0391016	-0.225552	0.0752074	0.0733652	0.0675739	0.0592575	-0.00845756	-0.0491393	-0.0267009	-0.00863976	-0.0697834	0.0574614	0.0364493	-0.0670402	0.053794	0.0777902	-0.0579043	0.0311487	0.0561543	-0.0555871	-0.0596386	0.0900217	-0.0486586	-0.0649745	0.0637118	-0.0586101	0.0473477	-0.0468482	0.0712253	-0.0305955	-0.10591	0.021135	-0.0282567	-0.0703888	-0.119959	0.0479048	0.101301	-0.0692708	-0.0703882	-0.119049	0.0479608	0.106482	-0.0651281
	Flavanols	Proc.B1	0.299094	0.0345369	-0.292342	0.106994	0.336726	-0.00849929	0.232762	-0.0715273	0.182939	0.180141	-0.336336	0.0636179	-0.312872	0.167755	-0.180969	-0.220445	0.291852	-0.146093	0.106904	0.162753	0.0914305	-0.197235	-0.233068	0.0371071	0.0141208	0.168502	0.0611085	0.182349	0.124972	0.0599825	0.225408	0.113088	0.149926	-0.55533	-0.148212	0.315764	-0.2233	0.220839	-0.0285208	0.086992	0.219707	0.247142	0.220839	-0.0271328	0.0869651	0.211983	0.265845
		Proc_1.77	0.132215	0.13393	-0.049598	-0.0818742	0.0899008	-0.021193	0.174956	0.0854281	0.177266	0.192134	-0.170904	-0.0864402	-0.167982	-0.0536286	-0.122742	-0.0264269	0.107191	-0.0938787	-0.139731	0.154492	-0.0839722	-0.214124	-0.0454543	-0.0994637	-0.114498	0.155352	-0.110279	-0.012875	0.193662	-0.0866583	0.181055	-0.0816654	0.150044	-0.278889	-0.156036	0.083119	0.0177543	0.0230739	-0.0594341	0.160213	0.145855	0.0492345	0.0230726	-0.0595266	0.160152	0.137643	0.0691674
		Proc.B2	0.109047	0.0583289	-0.0758921	-0.0107782	0.091342	-0.167625	0.080864	0.0368574	0.113849	0.0961379	-0.0720035	-0.00011705	-0.104404	0.0585923	-0.0909635	-0.0194541	0.0875501	-0.079994	0.188535	0.101083	-0.0170951	-0.0184151	0.0193548	-0.0260225	-0.0305135	0.0945502	-0.0113554	-0.00464605	0.0125059	0.00329805	0.0816524	-0.000375347	0.0796789	0.0153173	-0.129095	0.0952554	-0.128782	0.0142855	-0.0617472	0.0768122	0.160851	0.0263915	0.014285	-0.0603396	0.0768664	0.166512	0.0364085
		Proc_2.58	0.0009964	0.141749	0.0940737	-0.15382	-0.00760669	-0.0269781	0.123915	0.161951	0.123726	0.149514	-0.0214305	-0.127653	-0.0267773	-0.154872	-0.0409902	0.103055	-0.0492183	-0.0157171	-0.103965	0.104185	-0.15437	-0.193459	0.0914739	-0.131781	-0.145345	0.0850633	-0.162909	-0.119908	0.201742	-0.135025	0.0796623	-0.156982	0.079205	0.0190061	-0.121816	-0.0727903	0.111517	-0.100003	-0.00990527	0.133688	0.0838342	-0.0839981	-0.100002	-0.00959001	0.133639	0.0789749	-0.0723661
		Catechin	-0.022746	-0.0249523	0.00725015	0.0161659	0.0649425	0.0678983	-0.0197279	-0.0264106	0.00693602	0.0242499	-0.0534683	0.0317301	-0.0587503	-0.028246	0.0560615	-0.0393992	-0.0198357	0.0866652	-0.113793	-0.0256447	0.00693657	-0.195652	-0.0549567	0.0350635	0.0178424	-0.0404387	-0.00197144	0.0417558	0.178657	0.0033819	-0.0337793	0.00344682	-0.0241531	-0.0474915	-0.0361855	-0.00398671	0.0453321	0.0407023	0.0811517	-0.00064256	0.0722863	0.0450037	0.0407046	0.0815211	-0.000685482	0.0654087	0.0455589
		Epicatechin	-0.165889	-0.336859	-0.0510599	0.286494	0.199321	0.150321	-0.316852	-0.288563	-0.290913	-0.2896	0.0471665	0.382608	0.0999739	0.239258	0.31828	-0.135791	-0.0768104	0.353606	-0.0699193	-0.313426	0.302022	0.291276	-0.0439275	0.366243	0.35037	-0.29241	0.315683	0.250254	-0.139156	0.363129	-0.319856	0.279263	-0.334785	0.234722	0.26908	0.0286355	-0.1409	0.203018	0.34664	-0.334413	0.483967	0.169568	0.203021	0.347333	-0.334388	0.489232	0.134872
		Gallocatechin	0.249181	-0.421127	-0.545474	0.578878	0.61531	0.308213	-0.0441535	-0.561113	-0.163951	-0.171007	-0.381548	0.537561	-0.303482	0.616928	0.0482208	-0.586235	0.356731	0.068395	0.317829	-0.183356	0.564422	0.178349	-0.496716	0.502401	0.475859	-0.192217	0.547603	0.609578	-0.43726	0.547109	-0.0835689	0.58759	-0.23639	-0.0908363	0.184455	0.498511	-0.547326	0.630735	0.322282	-0.307828	0.386236	0.624864	0.630741	0.32346	-0.307816	0.384607	0.609841
		Epigallocatechin	-0.0124345	-0.111378	-0.0616257	0.115229	0.0685667	-0.0569632	-0.096149	-0.107254	-0.085736	-0.103535	0.0215012	0.138462	0.013655	0.125722	0.0673204	-0.0551833	0.00510274	0.0685518	0.13018	-0.0854574	0.114896	0.154647	-0.00521657	0.128307	0.123031	-0.0804415	0.130593	0.0829118	-0.063653	0.121523	-0.0822883	0.118596	-0.0942113	0.066322	0.0525406	0.0501062	-0.101914	0.0706172	0.0703484	-0.113113	0.21708	0.0583864	0.0706166	0.0713427	-0.113059	0.222845	0.047235
	Flavanones	Narin.chalc.glu	0.0741128	-0.288508	-0.271794	0.349884	0.292958	0.220185	-0.115484	-0.316747	-0.17666	-0.194315	-0.0767846	0.277303	-0.0273632	0.338996	0.0544845	-0.286034	0.136572	0.0194544	0.471534	-0.167347	0.329935	0.108472	-0.278567	0.287608	0.291582	-0.173838	0.3505	0.307158	-0.330689	0.296074	-0.150876	0.360028	-0.187889	0.0286102	0.206299	0.20495	-0.333077	0.285878	0.170073	-0.255182	-0.297676	0.264049	0.285874	0.171257	-0.255131	-0.295268	0.243779
	Flavanonol	Astilbin	-0.180898	-0.28901	-0.00311649	0.227152	0.114937	0.334252	-0.23433	-0.211234	-0.302272	-0.302926	0.183483	0.168228	0.23135	0.0619202	0.209448	-0.0818514	-0.173162	0.170585	0.175494	-0.287001	0.212849	0.0997051	-0.114115	0.220201	0.20259	-0.346631	0.227042	0.141829	-0.273058	0.138973	-0.284638	0.204486	-0.320318	0.283708	0.324211	-0.117774	-0.164596	0.114139	0.251232	-0.310169	-0.338967	0.0756073	0.114138	0.250891	-0.310149	-0.340964	0.041563
	Flavonols	Quercetin	0.00404337	-0.390754	-0.266492	0.427311	0.322199	0.384787	-0.193439	-0.395552	-0.250017	-0.264621	-0.0788685	0.347241	0.0053054	0.291898	0.15383	-0.351074	0.056449	0.145466	0.287027	-0.264824	0.401661	0.114284	-0.431932	0.366116	0.337789	-0.291953	0.383834	0.381423	-0.3439	0.299505	-0.23239	0.395836	-0.279466	0.044557	0.321743	0.154117	-0.437383	0.353515	0.259526	-0.338566	-0.28392	0.324154	0.353528	0.258926	-0.338515	-0.283364	0.29589
		Quer.3.glu	-0.143235	-0.221868	0.0022095	0.172272	0.0797627	0.32014	-0.215542	-0.163071	-0.2334	-0.221755	0.115008	0.135351	0.172726	-0.00267835	0.189674	-0.0685756	-0.15606	0.189096	0.080002	-0.230272	0.147743	-0.0927295	-0.160791	0.174177	0.144536	-0.248086	0.152118	0.110537	-0.0360586	0.0754863	-0.219919	0.140105	-0.232026	0.108109	0.270649	-0.101882	-0.14193	0.0695882	0.201116	-0.239405	-0.294073	0.0389139	0.0695955	0.200707	-0.239387	-0.29498	0.0118666
		Quer.3.glr	0.118642	-0.38028	-0.380355	0.471309	0.511884	0.465821	-0.118624	-0.426445	-0.181526	-0.183387	-0.209158	0.393749	-0.101263	0.427675	0.0882065	-0.453912	0.194927	0.0611988	0.608923	-0.207172	0.451393	0.122395	-0.490694	0.391115	0.39069	-0.20389	0.443175	0.470056	-0.30915	0.395446	-0.149849	0.473116	-0.236366	0.0147453	0.296682	0.301859	-0.429805	0.455906	0.314831	-0.292333	-0.360881	0.440988	0.455905	0.31509	-0.292342	-0.363577	0.421321
		Rutin	-0.109417	-0.405411	-0.156636	0.388416	0.275064	0.463219	-0.287096	-0.389132	-0.330983	-0.321419	0.000355411	0.359257	0.0953321	0.278947	0.258922	-0.274773	-0.00706458	0.240214	0.217989	-0.335547	0.388738	0.190854	-0.305225	0.381557	0.391871	-0.320787	0.384411	0.360634	-0.209991	0.357259	-0.302255	0.376843	-0.327885	0.127187	0.38888	0.0863231	-0.162322	0.304581	0.329701	-0.372125	-0.30402	0.268681	0.304582	0.329136	-0.372155	-0.307351	0.233906
		Myricetin_2.72	-0.0303587	-0.0420066	0.00383615	0.0310503	-0.0331367	-0.0972676	-0.0798283	-0.030397	-0.0492979	-0.0688037	0.0620398	0.0561427	0.038585	0.0603207	0.0393328	0.0223061	-0.0163087	0.0368696	0.0559292	-0.0437347	0.037354	0.131106	0.0731085	0.0500557	0.0526508	-0.0338801	0.0549274	-0.00185801	-0.046308	0.0607672	-0.0607809	0.0374564	-0.0442917	0.113715	0.0129751	-0.00273128	-0.0178848	-0.0128581	-0.000397782	-0.0582267	0.155754	-0.022718	-0.0128603	0.000298393	-0.0581677	0.162654	-0.0299362
		Myr.3.glu	-0.0762209	-0.512944	-0.263819	0.521519	0.362895	0.563946	-0.335048	-0.500916	-0.394892	-0.402909	0.000407928	0.464212	0.0961608	0.361486	0.282165	-0.380458	-0.0115944	0.263575	0.507324	-0.403692	0.49702	0.167079	-0.436685	0.488457	0.472941	-0.399932	0.502412	0.450073	-0.244212	0.404652	-0.341433	0.497695	-0.40651	0.141388	0.46691	0.136388	-0.340415	0.392713	0.411528	-0.474148	-0.282404	0.34724	0.39272	0.411615	-0.474116	-0.28138	0.303171
		Myr.3.glr	-0.15564	-0.210487	0.0229336	0.153886	0.0803943	0.0818373	-0.265102	-0.151178	-0.214012	-0.223467	0.139934	0.198816	0.163591	0.12814	0.203729	-0.00741191	-0.109974	0.194781	0.194688	-0.205738	0.166869	0.283728	0.0352752	0.19118	0.213951	-0.201606	0.181168	0.0984744	-0.140909	0.21482	-0.226064	0.150587	-0.203794	0.321652	0.212468	-0.0397782	-0.0761543	0.0501848	0.168681	-0.213036	-0.117486	0.0222783	0.050189	0.169747	-0.21298	-0.107596	-0.00216738
		Kaem.3.glu	-0.110843	-0.444529	-0.181383	0.430309	0.261989	0.441778	-0.321162	-0.404714	-0.3741	-0.389942	0.0782687	0.390847	0.149911	0.282828	0.27903	-0.260553	-0.0622636	0.262973	0.442395	-0.3751	0.411566	0.181084	-0.307181	0.422305	0.40566	-0.359808	0.427836	0.343408	-0.127057	0.326764	-0.340914	0.410005	-0.374278	0.127626	0.41477	0.0645523	-0.240227	0.276705	0.341502	-0.450839	-0.163638	0.227039	0.276708	0.342053	-0.450781	-0.160687	0.18198
		Kaemp.glr	0.00294222	-0.338257	-0.230101	0.369632	0.272085	0.323678	-0.18855	-0.338434	-0.250293	-0.264449	-0.00831392	0.310528	0.0485795	0.276225	0.146246	-0.266817	0.0314812	0.127221	0.527732	-0.243642	0.343674	0.0861643	-0.315457	0.32744	0.318725	-0.23506	0.357057	0.307005	-0.130537	0.262655	-0.202127	0.359054	-0.244577	0.0157493	0.293563	0.138353	-0.279015	0.26102	0.233559	-0.322362	-0.243653	0.228541	0.261024	0.234514	-0.322312	-0.240517	0.198879
	Hydroxycinnamic acids	p.coumarate	-0.0898837	-0.0370679	0.0699443	-0.00310156	0.0208072	0.0874162	-0.0812411	0.00454417	-0.0353314	-0.0217961	0.0114821	0.0315684	0.0392554	-0.0691064	0.103109	0.0175062	-0.094392	0.129434	-0.209993	-0.0662318	-0.0157777	-0.110753	0.00400217	0.0318898	0.00963894	-0.0845375	-0.0124391	-0.000905761	0.0172928	0.00491145	-0.0774653	-0.0193386	-0.0706085	-0.0895292	0.0447097	-0.0765136	-0.0291642	-0.00493542	0.141253	-0.0322099	0.0213517	-0.00697301	-0.0049307	0.141556	-0.0322295	0.0169404	-0.0124527
		Coutarate	-0.00372441	0.128633	0.0902517	-0.141824	-0.0309534	-0.122895	0.0394216	0.144411	0.124952	0.135832	-0.0360107	-0.109807	-0.0510286	-0.160817	-0.0254115	0.0869159	-0.0341867	0.00960879	-0.235849	0.092063	-0.156775	-0.272583	0.0641069	-0.117185	-0.137036	0.0830435	-0.15716	-0.110592	0.208529	-0.13541	0.0667287	-0.150241	0.0992295	-0.224812	-0.140108	-0.0600344	0.0216582	-0.100291	-0.0342884	0.137806	0.0745972	-0.0842438	-0.100291	-0.0337837	0.137781	0.0696953	-0.0718598
		Coumarate.hex	-0.0854368	-0.209193	-0.0502559	0.186415	0.178641	0.132894	-0.169496	-0.188197	-0.131743	-0.139307	-0.0222839	0.213123	-0.0185942	0.106505	0.188138	-0.125785	-0.0373553	0.219043	-0.102083	-0.178198	0.180481	0.025747	-0.113645	0.219891	0.198338	-0.198026	0.171591	0.186427	0.0743667	0.166499	-0.185903	0.164733	-0.174699	-0.0452257	0.0861765	0.0313104	-0.0646397	0.165476	0.208549	-0.182374	0.204827	0.150664	0.165479	0.209457	-0.182369	0.19917	0.133636
		Hydro.benz.Hex	0.137064	-0.326136	-0.363454	0.421276	0.417833	0.273553	-0.0588855	-0.37371	-0.142153	-0.16852	-0.180428	0.367147	-0.122859	0.400244	0.0525412	-0.384227	0.163672	0.0419605	0.504069	-0.16399	0.396236	0.194485	-0.361664	0.353472	0.325622	-0.19681	0.397086	0.390465	-0.34199	0.334119	-0.0970829	0.416057	-0.21112	-0.0566233	0.189482	0.286455	-0.438589	0.40377	0.283145	-0.26525	0.0518892	0.390402	0.403778	0.284681	-0.26519	0.0531961	0.372118
		Ferulate	-0.0766581	-0.0113457	0.073254	-0.024708	-0.0432239	-0.0467871	-0.0702476	0.0366914	-0.0260717	-0.0512188	0.12049	0.010497	0.0605657	-0.0758165	0.0804635	0.0726992	-0.128068	0.101843	0.0591406	-0.0492262	-0.0430176	-0.0978285	0.105613	0.0142751	-0.0130886	-0.0701523	-0.0162906	-0.0676383	0.162647	-0.0596721	-0.0651652	-0.0362089	-0.0533378	-0.0202184	-0.0239346	-0.0924049	0.0212257	-0.0699959	0.0731274	-0.0378805	0.325572	-0.0776341	-0.0699975	0.0746298	-0.0378297	0.327404	-0.0855664
		Caff.tart	0.0962769	-0.0245596	-0.118046	0.0732769	0.150789	0.138208	0.0940514	-0.0567413	0.0474164	0.0507092	-0.143812	0.0323847	-0.117395	0.0449301	-0.0435643	-0.119145	0.0827263	-0.0325519	0.0201168	0.0270678	0.0601671	-0.127423	-0.157827	0.0369358	0.0155527	0.00344112	0.0403153	0.1004	0.0591028	0.0116782	0.0696618	0.0619999	0.0204027	-0.324195	-0.0177396	0.103751	-0.0577765	0.122148	0.07212	-0.000924032	-0.033748	0.130547	0.122152	0.0726047	-0.000963427	-0.0432784	0.134306
	Stilbenes	Piceatanol	-0.148893	-0.00758239	0.151981	-0.0637246	-0.0600615	0.0689936	-0.0722559	0.0636419	-0.0677472	-0.0433372	0.122428	-0.0540849	0.150352	-0.150807	0.0995445	0.0971255	-0.154921	0.0931826	-0.0884756	-0.0679649	-0.0611884	-0.032814	0.0407602	-0.0340761	-0.0300932	-0.0795199	-0.0649241	-0.0723507	0.0463447	-0.0712663	-0.0990606	-0.0770259	-0.0688876	0.134761	0.0933655	-0.169526	0.0772248	-0.0969014	0.051668	-0.0239184	-0.231098	-0.10546	-0.0969012	0.05056	-0.0239694	-0.234342	-0.112433
		trans.Piceid	0.273105	-0.188805	-0.414806	0.337549	0.45808	0.2355	0.095474	-0.299923	0.067837	0.0482607	-0.366265	0.273522	-0.320406	0.393454	-0.101663	-0.448687	0.333298	-0.09139	0.27211	0.0120357	0.344263	0.0672646	-0.418634	0.243895	0.210932	-0.0150154	0.296882	0.388446	-0.321425	0.303067	0.0618026	0.336929	-0.0514503	0.0371375	0.0279647	0.376142	-0.421896	0.453854	0.146284	-0.0697254	0.221452	0.472069	0.453854	0.145073	-0.0697374	0.218617	0.479675
		cis.Piceid	0.363598	7.51279e-05	-0.383515	0.17569	0.377519	0.141644	0.265135	-0.147262	0.219086	0.215481	-0.434936	0.0931134	-0.393786	0.272199	-0.244536	-0.355109	0.391664	-0.227504	0.148077	0.181163	0.178577	-0.0933771	-0.376498	0.0633389	0.0426982	0.176051	0.117868	0.271703	-0.123646	0.139976	0.238823	0.181115	0.144892	-0.202285	-0.126303	0.387616	-0.298958	0.343199	-0.0419314	0.104	0.0641233	0.378497	0.343202	-0.0429082	0.103967	0.0579699	0.404008
		trans.Resv	0.161247	-0.148275	-0.269606	0.239356	0.32172	0.196572	0.0799218	-0.219897	0.0299344	0.027519	-0.285941	0.224229	-0.240029	0.301233	-0.0116731	-0.29531	0.239493	0.00515383	0.137741	-0.0160497	0.243631	0.10127	-0.280189	0.201051	0.20426	-0.00790902	0.214703	0.302623	-0.0828344	0.250793	0.00172186	0.245165	-0.0280757	-0.172114	0.00334195	0.291487	-0.127342	0.314191	0.144139	-0.0782912	0.0649511	0.322785	0.314196	0.144936	-0.0783192	0.0582419	0.324145
		cis.Resv	0.179809	-0.097344	-0.255009	0.192888	0.298697	0.153652	0.126758	-0.161781	0.0716541	0.0753671	-0.281356	0.140203	-0.222587	0.255427	-0.0810422	-0.256375	0.24297	-0.0793522	0.128944	0.038122	0.20535	0.0823044	-0.273111	0.129996	0.125703	0.0214002	0.163931	0.244779	-0.156934	0.195816	0.0337115	0.194938	0.00168969	-0.0272311	-0.0205119	0.253582	-0.166703	0.270207	0.0642758	-0.0357701	-0.146273	0.280855	0.270212	0.0643025	-0.0357899	-0.151765	0.28637
		delta.Viniferin	0.107053	0.0186389	-0.100424	0.0314624	0.132383	0.10421	0.127205	-0.0146233	0.104794	0.115575	-0.176564	0.0078343	-0.13891	0.0586737	-0.0825545	-0.114523	0.103563	-0.0838967	0.0490788	0.0733041	0.0282643	-0.0199874	-0.131561	-0.00629654	-0.0149172	0.0427572	0.00623634	0.0731405	-0.0951234	0.0240172	0.0952005	0.0296195	0.0464866	-0.108676	-0.0525158	0.106015	-0.071098	0.113213	0.0649624	0.0676127	-0.1336	0.131851	0.113218	0.0649418	0.0675686	-0.140231	0.143238
		Tartarate	-0.207494	-0.180979	0.0974381	0.0966972	0.0296287	0.244155	-0.218195	-0.102021	-0.189101	-0.177118	0.11671	0.133329	0.155083	-0.0415792	0.236428	-0.0169607	-0.200929	0.251752	-0.140414	-0.219279	0.0886768	0.0253357	-0.0323398	0.145728	0.122517	-0.255288	0.0901487	0.0641051	-0.0909892	0.0832339	-0.224348	0.0663189	-0.230338	0.159969	0.209775	-0.146333	-0.0426267	0.0445769	0.271708	-0.17452	-0.00856041	0.0253281	0.0445853	0.271172	-0.174541	-0.0115135	0.00391955
		Citrate	-0.292378	-0.250604	0.140259	0.131454	-0.0261263	0.211442	-0.332982	-0.136785	-0.291182	-0.3112	0.26876	0.193272	0.252334	-0.0358008	0.334867	0.0417137	-0.317321	0.344612	0.0185688	-0.321793	0.113428	0.158483	0.0651855	0.216051	0.18514	-0.354023	0.14496	0.0414951	0.0482268	0.0815748	-0.320751	0.0983259	-0.32131	0.21686	0.237468	-0.211888	0.0275725	0.00321148	0.320992	-0.28902	0.244327	-0.035228	0.00321777	0.322182	-0.288955	0.245981	-0.0719977
[truncated: 1 more columns]
